# Supplementary material for: Semantic Deep Learning: Prior Knowledge and a Type of Four-Term Embedding Analogy to Acquire Treatments for Well-Known Diseases
Source: JMIR Med Inform. 2020 Aug 6;8(8):e16948. doi: 10.2196/16948 (PMC7441383; doi:10.2196/16948)
Supplement: Multimedia Appendix 2 [file medinform_v8i8e16948_app2.xls]

## Sheet: Stage1 (x,y) with 3CosAdd
Dataset	Model	Target = x	Treatment z1	Treatment z2	Rank	Candidate = y	3CosAdd
PMSB	CBOW	heart_failure	angiotensin-converting_enzyme_(ACE)_inhibitors	aldosterone_antagonists	1	diuretics	0.396718
PMSB	CBOW	heart_failure	angiotensin-converting_enzyme_(ACE)_inhibitors	aldosterone_antagonists	2	angiotensin-converting_enzyme_inhibitors	0.368052
PMSB	CBOW	heart_failure	angiotensin-converting_enzyme_(ACE)_inhibitors	aldosterone_antagonists	3	an_ACE_inhibitor	0.348839
PMSB	CBOW	heart_failure	angiotensin-converting_enzyme_(ACE)_inhibitors	aldosterone_antagonists	4	calcium_channel_blockers	0.337134
PMSB	CBOW	heart_failure	angiotensin-converting_enzyme_(ACE)_inhibitors	aldosterone_antagonists	5	angiotensin_receptor_blockers	0.331883
PMSB	CBOW	heart_failure	angiotensin-converting_enzyme_(ACE)_inhibitors	aldosterone_antagonists	6	hydralazine	0.327777
PMSB	CBOW	heart_failure	angiotensin-converting_enzyme_(ACE)_inhibitors	aldosterone_antagonists	7	ACE_inhibitor	0.31582
PMSB	CBOW	heart_failure	angiotensin-converting_enzyme_(ACE)_inhibitors	aldosterone_antagonists	8	thiazide_diuretics	0.306166
PMSB	CBOW	heart_failure	angiotensin-converting_enzyme_(ACE)_inhibitors	aldosterone_antagonists	9	-blockers	0.301065
PMSB	CBOW	heart_failure	angiotensin-converting_enzyme_(ACE)_inhibitors	aldosterone_antagonists	10	beta-blockers	0.298934
PMSB	CBOW	heart_failure	angiotensin-converting_enzyme_(ACE)_inhibitors	aldosterone_antagonists	11	diuretic	0.298044
PMSB	CBOW	heart_failure	angiotensin-converting_enzyme_(ACE)_inhibitors	aldosterone_antagonists	12	ACE_inhibitors	0.297485
PMSB	Skip-gram	heart_failure	angiotensin-converting_enzyme_(ACE)_inhibitors	aldosterone_antagonists	1	or_angiotensin_II_receptor	0.694178
PMSB	Skip-gram	heart_failure	angiotensin-converting_enzyme_(ACE)_inhibitors	aldosterone_antagonists	2	ACE_inhibitors	0.689782
PMSB	Skip-gram	heart_failure	angiotensin-converting_enzyme_(ACE)_inhibitors	aldosterone_antagonists	3	angiotensin_receptor_blockers	0.686976
PMSB	Skip-gram	heart_failure	angiotensin-converting_enzyme_(ACE)_inhibitors	aldosterone_antagonists	4	(ARBs)	0.686174
PMSB	Skip-gram	heart_failure	angiotensin-converting_enzyme_(ACE)_inhibitors	aldosterone_antagonists	5	aCE_inhibitors	0.681254
PMSB	Skip-gram	heart_failure	angiotensin-converting_enzyme_(ACE)_inhibitors	aldosterone_antagonists	6	compared_with_other_antihypertensive	0.671298
PMSB	Skip-gram	heart_failure	angiotensin-converting_enzyme_(ACE)_inhibitors	aldosterone_antagonists	7	angiotensin_II_receptor_antagonists	0.665519
PMSB	Skip-gram	heart_failure	angiotensin-converting_enzyme_(ACE)_inhibitors	aldosterone_antagonists	8	angiotensin_receptor_blockers_(ARBs)	0.660551
PMSB	Skip-gram	heart_failure	angiotensin-converting_enzyme_(ACE)_inhibitors	aldosterone_antagonists	9	angiotensin-converting_enzyme_inhibitors	0.654858
PMSB	Skip-gram	heart_failure	angiotensin-converting_enzyme_(ACE)_inhibitors	aldosterone_antagonists	10	angiotensin_II_receptor_blockers	0.646138
PMSB	Skip-gram	heart_failure	angiotensin-converting_enzyme_(ACE)_inhibitors	aldosterone_antagonists	11	angiotensin_converting_enzyme_inhibitors	0.642655
PMSB	Skip-gram	heart_failure	angiotensin-converting_enzyme_(ACE)_inhibitors	aldosterone_antagonists	12	calcium_channel_blockers_(CCBs)	0.637221
PMSB	CBOW	heart_failure	beta-blocker_therapy	aldosterone_antagonists	1	benefit_over_placebo	0.343801
PMSB	CBOW	heart_failure	beta-blocker_therapy	aldosterone_antagonists	2	therapy_pharmacokinetic_investigations	0.325015
PMSB	CBOW	heart_failure	beta-blocker_therapy	aldosterone_antagonists	3	beta-blocker	0.31478
PMSB	CBOW	heart_failure	beta-blocker_therapy	aldosterone_antagonists	4	clearly_defined_populations	0.303974
PMSB	CBOW	heart_failure	beta-blocker_therapy	aldosterone_antagonists	5	standardised_methodology_are_required	0.302637
PMSB	CBOW	heart_failure	beta-blocker_therapy	aldosterone_antagonists	6	methyldopa	0.296963
PMSB	CBOW	heart_failure	beta-blocker_therapy	aldosterone_antagonists	7	(OBP)	0.292932
PMSB	CBOW	heart_failure	beta-blocker_therapy	aldosterone_antagonists	8	beta-blockers	0.277071
PMSB	CBOW	heart_failure	beta-blocker_therapy	aldosterone_antagonists	9	or_dental_procedures	0.274736
PMSB	CBOW	heart_failure	beta-blocker_therapy	aldosterone_antagonists	10	platinum-resistant_relapsed_EOC	0.271453
PMSB	CBOW	heart_failure	beta-blocker_therapy	aldosterone_antagonists	11	patients_with_advanced_Parkinson's	0.265925
PMSB	CBOW	heart_failure	beta-blocker_therapy	aldosterone_antagonists	12	reducing_ADHD_symptoms	0.265557
PMSB	Skip-gram	heart_failure	beta-blocker_therapy	aldosterone_antagonists	1	beta-blocker	0.601623
PMSB	Skip-gram	heart_failure	beta-blocker_therapy	aldosterone_antagonists	2	beta-blockers	0.591229
PMSB	Skip-gram	heart_failure	beta-blocker_therapy	aldosterone_antagonists	3	ACE_inhibitors	0.579001
PMSB	Skip-gram	heart_failure	beta-blocker_therapy	aldosterone_antagonists	4	high-dose_ACE_inhibitors	0.575043
PMSB	Skip-gram	heart_failure	beta-blocker_therapy	aldosterone_antagonists	5	bisoprolol_carvedilol	0.571714
PMSB	Skip-gram	heart_failure	beta-blocker_therapy	aldosterone_antagonists	6	diuretics_beta-blockers	0.571384
PMSB	Skip-gram	heart_failure	beta-blocker_therapy	aldosterone_antagonists	7	aCE_inhibitors	0.568016
PMSB	Skip-gram	heart_failure	beta-blocker_therapy	aldosterone_antagonists	8	hydralazine/isosorbide_dinitrate	0.567343
PMSB	Skip-gram	heart_failure	beta-blocker_therapy	aldosterone_antagonists	9	an_aldosterone_antagonist	0.565068
PMSB	Skip-gram	heart_failure	beta-blocker_therapy	aldosterone_antagonists	10	b-blockers	0.562937
PMSB	Skip-gram	heart_failure	beta-blocker_therapy	aldosterone_antagonists	11	developing_new-onset	0.562514
PMSB	Skip-gram	heart_failure	beta-blocker_therapy	aldosterone_antagonists	12	heart_failure_beta-blockers	0.561795
PMSB	CBOW	heart_failure	beta-blocker_therapy	angiotensin-converting_enzyme_(ACE)_inhibitors	1	benefit_over_placebo	0.390516
PMSB	CBOW	heart_failure	beta-blocker_therapy	angiotensin-converting_enzyme_(ACE)_inhibitors	2	beta-blocker	0.321953
PMSB	CBOW	heart_failure	beta-blocker_therapy	angiotensin-converting_enzyme_(ACE)_inhibitors	3	beta-blockers	0.312475
PMSB	CBOW	heart_failure	beta-blocker_therapy	angiotensin-converting_enzyme_(ACE)_inhibitors	4	thiazide_diuretic	0.305073
PMSB	CBOW	heart_failure	beta-blocker_therapy	angiotensin-converting_enzyme_(ACE)_inhibitors	5	mental_ill-health	0.304054
PMSB	CBOW	heart_failure	beta-blocker_therapy	angiotensin-converting_enzyme_(ACE)_inhibitors	6	thiazide_diuretics	0.294274
PMSB	CBOW	heart_failure	beta-blocker_therapy	angiotensin-converting_enzyme_(ACE)_inhibitors	7	angiotensin_receptor	0.289229
PMSB	CBOW	heart_failure	beta-blocker_therapy	angiotensin-converting_enzyme_(ACE)_inhibitors	8	double-blind_placebo-controlled_randomized_trials	0.285868
PMSB	CBOW	heart_failure	beta-blocker_therapy	angiotensin-converting_enzyme_(ACE)_inhibitors	9	clearly_defined_populations	0.283012
PMSB	CBOW	heart_failure	beta-blocker_therapy	angiotensin-converting_enzyme_(ACE)_inhibitors	10	an_ACE_inhibitor	0.282845
PMSB	CBOW	heart_failure	beta-blocker_therapy	angiotensin-converting_enzyme_(ACE)_inhibitors	11	or_angiotensin_II_receptor	0.278719
PMSB	CBOW	heart_failure	beta-blocker_therapy	angiotensin-converting_enzyme_(ACE)_inhibitors	12	ACE_inhibitor	0.276073
PMSB	Skip-gram	heart_failure	beta-blocker_therapy	angiotensin-converting_enzyme_(ACE)_inhibitors	1	ACE_inhibitors	0.659209
PMSB	Skip-gram	heart_failure	beta-blocker_therapy	angiotensin-converting_enzyme_(ACE)_inhibitors	2	or_angiotensin_II_receptor	0.642028
PMSB	Skip-gram	heart_failure	beta-blocker_therapy	angiotensin-converting_enzyme_(ACE)_inhibitors	3	beta-blockers	0.620159
PMSB	Skip-gram	heart_failure	beta-blocker_therapy	angiotensin-converting_enzyme_(ACE)_inhibitors	4	aCE_inhibitors	0.616773
PMSB	Skip-gram	heart_failure	beta-blocker_therapy	angiotensin-converting_enzyme_(ACE)_inhibitors	5	angiotensin_receptor_antagonists	0.603703
PMSB	Skip-gram	heart_failure	beta-blocker_therapy	angiotensin-converting_enzyme_(ACE)_inhibitors	6	compared_with_other_antihypertensive	0.60251
PMSB	Skip-gram	heart_failure	beta-blocker_therapy	angiotensin-converting_enzyme_(ACE)_inhibitors	7	long-acting_dihydropyridine	0.60104
PMSB	Skip-gram	heart_failure	beta-blocker_therapy	angiotensin-converting_enzyme_(ACE)_inhibitors	8	diuretics_beta-blockers	0.597124
PMSB	Skip-gram	heart_failure	beta-blocker_therapy	angiotensin-converting_enzyme_(ACE)_inhibitors	9	(ARBs)	0.596416
PMSB	Skip-gram	heart_failure	beta-blocker_therapy	angiotensin-converting_enzyme_(ACE)_inhibitors	10	calcium_channel_blockers_(CCBs)	0.590866
PMSB	Skip-gram	heart_failure	beta-blocker_therapy	angiotensin-converting_enzyme_(ACE)_inhibitors	11	developing_new-onset	0.586998
PMSB	Skip-gram	heart_failure	beta-blocker_therapy	angiotensin-converting_enzyme_(ACE)_inhibitors	12	angiotensin_receptor_blockers_(ARBs)	0.58094
PMSB	CBOW	heart_failure	beta-blockers	aldosterone_antagonists	1	diuretics	0.412802
PMSB	CBOW	heart_failure	beta-blockers	aldosterone_antagonists	2	beta-blocker	0.374389
PMSB	CBOW	heart_failure	beta-blockers	aldosterone_antagonists	3	angiotensin-converting_enzyme_inhibitors	0.370091
PMSB	CBOW	heart_failure	beta-blockers	aldosterone_antagonists	4	-blockers	0.36614
PMSB	CBOW	heart_failure	beta-blockers	aldosterone_antagonists	5	angiotensin_receptor_blockers	0.352798
PMSB	CBOW	heart_failure	beta-blockers	aldosterone_antagonists	6	calcium_channel_blockers	0.329417
PMSB	CBOW	heart_failure	beta-blockers	aldosterone_antagonists	7	ACE_inhibitor	0.324257
PMSB	CBOW	heart_failure	beta-blockers	aldosterone_antagonists	8	methyldopa	0.324206
PMSB	CBOW	heart_failure	beta-blockers	aldosterone_antagonists	9	atenolol	0.324126
PMSB	CBOW	heart_failure	beta-blockers	aldosterone_antagonists	10	lisinopril	0.321476
PMSB	CBOW	heart_failure	beta-blockers	aldosterone_antagonists	11	or_angiotensin_receptor_blockers	0.312804
PMSB	CBOW	heart_failure	beta-blockers	aldosterone_antagonists	12	iv	0.312376
PMSB	Skip-gram	heart_failure	beta-blockers	aldosterone_antagonists	1	ACE_inhibitors	0.635956
PMSB	Skip-gram	heart_failure	beta-blockers	aldosterone_antagonists	2	atenolol	0.630021
PMSB	Skip-gram	heart_failure	beta-blockers	aldosterone_antagonists	3	diuretics	0.622841
PMSB	Skip-gram	heart_failure	beta-blockers	aldosterone_antagonists	4	aCE_inhibitors	0.61178
PMSB	Skip-gram	heart_failure	beta-blockers	aldosterone_antagonists	5	CCBs	0.609094
PMSB	Skip-gram	heart_failure	beta-blockers	aldosterone_antagonists	6	RAS_inhibitors_but	0.605126
PMSB	Skip-gram	heart_failure	beta-blockers	aldosterone_antagonists	7	diuretics_beta-blockers	0.594501
PMSB	Skip-gram	heart_failure	beta-blockers	aldosterone_antagonists	8	high-dose_ACE_inhibitors	0.589164
PMSB	Skip-gram	heart_failure	beta-blockers	aldosterone_antagonists	9	thiazide_diuretics	0.589102
PMSB	Skip-gram	heart_failure	beta-blockers	aldosterone_antagonists	10	long-acting_dihydropyridine	0.585584
PMSB	Skip-gram	heart_failure	beta-blockers	aldosterone_antagonists	11	compared_with_other_antihypertensive	0.584976
PMSB	Skip-gram	heart_failure	beta-blockers	aldosterone_antagonists	12	angiotensin_converting_enzyme_inhibitors	0.58463
PMSB	CBOW	heart_failure	beta-blockers	angiotensin-converting_enzyme_(ACE)_inhibitors	1	diuretics	0.43819
PMSB	CBOW	heart_failure	beta-blockers	angiotensin-converting_enzyme_(ACE)_inhibitors	2	angiotensin-converting_enzyme_inhibitors	0.410421
PMSB	CBOW	heart_failure	beta-blockers	angiotensin-converting_enzyme_(ACE)_inhibitors	3	angiotensin_receptor_blockers	0.409305
PMSB	CBOW	heart_failure	beta-blockers	angiotensin-converting_enzyme_(ACE)_inhibitors	4	calcium-channel_blockers	0.385955
PMSB	CBOW	heart_failure	beta-blockers	angiotensin-converting_enzyme_(ACE)_inhibitors	5	ACE_inhibitor	0.382156
PMSB	CBOW	heart_failure	beta-blockers	angiotensin-converting_enzyme_(ACE)_inhibitors	6	(ARBs)	0.377267
PMSB	CBOW	heart_failure	beta-blockers	angiotensin-converting_enzyme_(ACE)_inhibitors	7	beta-blocker	0.376713
PMSB	CBOW	heart_failure	beta-blockers	angiotensin-converting_enzyme_(ACE)_inhibitors	8	ACE_inhibitors	0.354807
PMSB	CBOW	heart_failure	beta-blockers	angiotensin-converting_enzyme_(ACE)_inhibitors	9	lisinopril	0.349473
PMSB	CBOW	heart_failure	beta-blockers	angiotensin-converting_enzyme_(ACE)_inhibitors	10	calcium_channel_blockers	0.343649
PMSB	CBOW	heart_failure	beta-blockers	angiotensin-converting_enzyme_(ACE)_inhibitors	11	calcium_antagonists	0.340599
PMSB	CBOW	heart_failure	beta-blockers	angiotensin-converting_enzyme_(ACE)_inhibitors	12	thiazide_diuretics	0.339937
PMSB	Skip-gram	heart_failure	beta-blockers	angiotensin-converting_enzyme_(ACE)_inhibitors	1	ACE_inhibitors	0.692326
PMSB	Skip-gram	heart_failure	beta-blockers	angiotensin-converting_enzyme_(ACE)_inhibitors	2	diuretics	0.645468
PMSB	Skip-gram	heart_failure	beta-blockers	angiotensin-converting_enzyme_(ACE)_inhibitors	3	or_angiotensin_II_receptor	0.644998
PMSB	Skip-gram	heart_failure	beta-blockers	angiotensin-converting_enzyme_(ACE)_inhibitors	4	aCE_inhibitors	0.639697
PMSB	Skip-gram	heart_failure	beta-blockers	angiotensin-converting_enzyme_(ACE)_inhibitors	5	angiotensin_II_receptor_antagonists	0.627426
PMSB	Skip-gram	heart_failure	beta-blockers	angiotensin-converting_enzyme_(ACE)_inhibitors	6	long-acting_dihydropyridine	0.625863
PMSB	Skip-gram	heart_failure	beta-blockers	angiotensin-converting_enzyme_(ACE)_inhibitors	7	compared_with_other_antihypertensive	0.621107
PMSB	Skip-gram	heart_failure	beta-blockers	angiotensin-converting_enzyme_(ACE)_inhibitors	8	non-selective_beta-blockers	0.620433
PMSB	Skip-gram	heart_failure	beta-blockers	angiotensin-converting_enzyme_(ACE)_inhibitors	9	calcium_channel_blockers_(CCBs)	0.619541
PMSB	Skip-gram	heart_failure	beta-blockers	angiotensin-converting_enzyme_(ACE)_inhibitors	10	CCBs	0.616447
PMSB	Skip-gram	heart_failure	beta-blockers	angiotensin-converting_enzyme_(ACE)_inhibitors	11	thiazide_diuretics	0.611649
PMSB	Skip-gram	heart_failure	beta-blockers	angiotensin-converting_enzyme_(ACE)_inhibitors	12	angiotensin_receptor_blockers	0.609529
PMSB	CBOW	heart_failure	beta-blockers	beta-blocker_therapy	1	beta-blocker	0.424739
PMSB	CBOW	heart_failure	beta-blockers	beta-blocker_therapy	2	clearly_defined_populations	0.374976
PMSB	CBOW	heart_failure	beta-blockers	beta-blocker_therapy	3	therapy_pharmacokinetic_investigations	0.351582
PMSB	CBOW	heart_failure	beta-blockers	beta-blocker_therapy	4	benefit_over_placebo	0.330144
PMSB	CBOW	heart_failure	beta-blockers	beta-blocker_therapy	5	thiazide_diuretic	0.327829
PMSB	CBOW	heart_failure	beta-blockers	beta-blocker_therapy	6	standardised_methodology_are_required	0.320099
PMSB	CBOW	heart_failure	beta-blockers	beta-blocker_therapy	7	161_participants_showed_no	0.311742
PMSB	CBOW	heart_failure	beta-blockers	beta-blocker_therapy	8	BP_reduction	0.29874
PMSB	CBOW	heart_failure	beta-blockers	beta-blocker_therapy	9	other_drugs	0.29567
PMSB	CBOW	heart_failure	beta-blockers	beta-blocker_therapy	10	methyldopa	0.292656
PMSB	CBOW	heart_failure	beta-blockers	beta-blocker_therapy	11	adult_patients_treated_with	0.288201
PMSB	CBOW	heart_failure	beta-blockers	beta-blocker_therapy	12	clomipramine	0.283005
PMSB	Skip-gram	heart_failure	beta-blockers	beta-blocker_therapy	1	beta-blocker	0.629023
PMSB	Skip-gram	heart_failure	beta-blockers	beta-blocker_therapy	2	RAS_inhibitors_but	0.586506
PMSB	Skip-gram	heart_failure	beta-blockers	beta-blocker_therapy	3	high-dose_ACE_inhibitors	0.571038
PMSB	Skip-gram	heart_failure	beta-blockers	beta-blocker_therapy	4	bisoprolol_carvedilol	0.559374
PMSB	Skip-gram	heart_failure	beta-blockers	beta-blocker_therapy	5	ACE_inhibitors	0.557926
PMSB	Skip-gram	heart_failure	beta-blockers	beta-blocker_therapy	6	by_mmol_l	0.550261
PMSB	Skip-gram	heart_failure	beta-blockers	beta-blocker_therapy	7	diuretics	0.545344
PMSB	Skip-gram	heart_failure	beta-blockers	beta-blocker_therapy	8	developing_new-onset	0.544347
PMSB	Skip-gram	heart_failure	beta-blockers	beta-blocker_therapy	9	atenolol	0.539439
PMSB	Skip-gram	heart_failure	beta-blockers	beta-blocker_therapy	10	161_participants_showed_no	0.538163
PMSB	Skip-gram	heart_failure	beta-blockers	beta-blocker_therapy	11	diuretics_beta-blockers	0.535703
PMSB	Skip-gram	heart_failure	beta-blockers	beta-blocker_therapy	12	heart_rate_reduction	0.531073
PMSB	CBOW	heart_failure	cardiac_resynchronization_therapy_(CRT)	aldosterone_antagonists	1	CRT	0.318322
PMSB	CBOW	heart_failure	cardiac_resynchronization_therapy_(CRT)	aldosterone_antagonists	2	-blockers	0.307544
PMSB	CBOW	heart_failure	cardiac_resynchronization_therapy_(CRT)	aldosterone_antagonists	3	left_ventricular_systolic_dysfunction	0.2953
PMSB	CBOW	heart_failure	cardiac_resynchronization_therapy_(CRT)	aldosterone_antagonists	4	biventricular_pacing	0.288371
PMSB	CBOW	heart_failure	cardiac_resynchronization_therapy_(CRT)	aldosterone_antagonists	5	dinitrate	0.281952
PMSB	CBOW	heart_failure	cardiac_resynchronization_therapy_(CRT)	aldosterone_antagonists	6	pre-operative_CMT	0.260969
PMSB	CBOW	heart_failure	cardiac_resynchronization_therapy_(CRT)	aldosterone_antagonists	7	an_anticoagulant	0.258098
PMSB	CBOW	heart_failure	cardiac_resynchronization_therapy_(CRT)	aldosterone_antagonists	8	diuretics	0.256158
PMSB	CBOW	heart_failure	cardiac_resynchronization_therapy_(CRT)	aldosterone_antagonists	9	occurred_significantly_less	0.253654
PMSB	CBOW	heart_failure	cardiac_resynchronization_therapy_(CRT)	aldosterone_antagonists	10	hydralazine	0.251652
PMSB	CBOW	heart_failure	cardiac_resynchronization_therapy_(CRT)	aldosterone_antagonists	11	PCIA	0.251618
PMSB	CBOW	heart_failure	cardiac_resynchronization_therapy_(CRT)	aldosterone_antagonists	12	any_surgical_procedure	0.247525
PMSB	Skip-gram	heart_failure	cardiac_resynchronization_therapy_(CRT)	aldosterone_antagonists	1	systolic_dysfunction_(LVSD)	0.552006
PMSB	Skip-gram	heart_failure	cardiac_resynchronization_therapy_(CRT)	aldosterone_antagonists	2	cardiac_resynchronization_therapy	0.546363
PMSB	Skip-gram	heart_failure	cardiac_resynchronization_therapy_(CRT)	aldosterone_antagonists	3	wide_QRS	0.517658
PMSB	Skip-gram	heart_failure	cardiac_resynchronization_therapy_(CRT)	aldosterone_antagonists	4	left_ventricular_systolic_dysfunction	0.505339
PMSB	Skip-gram	heart_failure	cardiac_resynchronization_therapy_(CRT)	aldosterone_antagonists	5	wide_QRS_complex	0.503249
PMSB	Skip-gram	heart_failure	cardiac_resynchronization_therapy_(CRT)	aldosterone_antagonists	6	NYHA_functional	0.490343
PMSB	Skip-gram	heart_failure	cardiac_resynchronization_therapy_(CRT)	aldosterone_antagonists	7	biventricular_pacing	0.488254
PMSB	Skip-gram	heart_failure	cardiac_resynchronization_therapy_(CRT)	aldosterone_antagonists	8	cardiac_resynchronisation_therapy_(CRT)	0.479477
PMSB	Skip-gram	heart_failure	cardiac_resynchronization_therapy_(CRT)	aldosterone_antagonists	9	QRS_duration	0.475579
PMSB	Skip-gram	heart_failure	cardiac_resynchronization_therapy_(CRT)	aldosterone_antagonists	10	120_ms	0.474131
PMSB	Skip-gram	heart_failure	cardiac_resynchronization_therapy_(CRT)	aldosterone_antagonists	11	patients_with_left_ventricular	0.470541
PMSB	Skip-gram	heart_failure	cardiac_resynchronization_therapy_(CRT)	aldosterone_antagonists	12	prolonged_QRS_duration	0.469976
PMSB	CBOW	heart_failure	cardiac_resynchronization_therapy_(CRT)	angiotensin-converting_enzyme_(ACE)_inhibitors	1	angiotensin_receptor_blockers_(ARBs)	0.33297
PMSB	CBOW	heart_failure	cardiac_resynchronization_therapy_(CRT)	angiotensin-converting_enzyme_(ACE)_inhibitors	2	diuretics	0.297487
PMSB	CBOW	heart_failure	cardiac_resynchronization_therapy_(CRT)	angiotensin-converting_enzyme_(ACE)_inhibitors	3	CRT	0.283748
PMSB	CBOW	heart_failure	cardiac_resynchronization_therapy_(CRT)	angiotensin-converting_enzyme_(ACE)_inhibitors	4	aldosterone_antagonists	0.283092
PMSB	CBOW	heart_failure	cardiac_resynchronization_therapy_(CRT)	angiotensin-converting_enzyme_(ACE)_inhibitors	5	ARBs	0.276862
PMSB	CBOW	heart_failure	cardiac_resynchronization_therapy_(CRT)	angiotensin-converting_enzyme_(ACE)_inhibitors	6	financial_disclosures	0.274651
PMSB	CBOW	heart_failure	cardiac_resynchronization_therapy_(CRT)	angiotensin-converting_enzyme_(ACE)_inhibitors	7	(CRT-D)	0.272459
PMSB	CBOW	heart_failure	cardiac_resynchronization_therapy_(CRT)	angiotensin-converting_enzyme_(ACE)_inhibitors	8	(ARBs)	0.270481
PMSB	CBOW	heart_failure	cardiac_resynchronization_therapy_(CRT)	angiotensin-converting_enzyme_(ACE)_inhibitors	9	hydralazine	0.265928
PMSB	CBOW	heart_failure	cardiac_resynchronization_therapy_(CRT)	angiotensin-converting_enzyme_(ACE)_inhibitors	10	Heart_Rate_Variability	0.263128
PMSB	CBOW	heart_failure	cardiac_resynchronization_therapy_(CRT)	angiotensin-converting_enzyme_(ACE)_inhibitors	11	angiotensin-converting_enzyme_inhibitors	0.259026
PMSB	CBOW	heart_failure	cardiac_resynchronization_therapy_(CRT)	angiotensin-converting_enzyme_(ACE)_inhibitors	12	'pancreas'	0.258172
PMSB	Skip-gram	heart_failure	cardiac_resynchronization_therapy_(CRT)	angiotensin-converting_enzyme_(ACE)_inhibitors	1	(ARBs)	0.529878
PMSB	Skip-gram	heart_failure	cardiac_resynchronization_therapy_(CRT)	angiotensin-converting_enzyme_(ACE)_inhibitors	2	systolic_dysfunction_(LVSD)	0.518353
PMSB	Skip-gram	heart_failure	cardiac_resynchronization_therapy_(CRT)	angiotensin-converting_enzyme_(ACE)_inhibitors	3	angiotensin_receptor_blockers_(ARBs)	0.511131
PMSB	Skip-gram	heart_failure	cardiac_resynchronization_therapy_(CRT)	angiotensin-converting_enzyme_(ACE)_inhibitors	4	or_angiotensin_II_receptor	0.503089
PMSB	Skip-gram	heart_failure	cardiac_resynchronization_therapy_(CRT)	angiotensin-converting_enzyme_(ACE)_inhibitors	5	cardiac_resynchronization_therapy	0.494236
PMSB	Skip-gram	heart_failure	cardiac_resynchronization_therapy_(CRT)	angiotensin-converting_enzyme_(ACE)_inhibitors	6	angiotensin_receptor_antagonists	0.494054
PMSB	Skip-gram	heart_failure	cardiac_resynchronization_therapy_(CRT)	angiotensin-converting_enzyme_(ACE)_inhibitors	7	heart_failure_beta-blockers	0.480947
PMSB	Skip-gram	heart_failure	cardiac_resynchronization_therapy_(CRT)	angiotensin-converting_enzyme_(ACE)_inhibitors	8	aCE_inhibitors	0.478617
PMSB	Skip-gram	heart_failure	cardiac_resynchronization_therapy_(CRT)	angiotensin-converting_enzyme_(ACE)_inhibitors	9	left_ventricular_systolic_dysfunction	0.47721
PMSB	Skip-gram	heart_failure	cardiac_resynchronization_therapy_(CRT)	angiotensin-converting_enzyme_(ACE)_inhibitors	10	implantable_cardioverter_defibrillators_(ICD)	0.475413
PMSB	Skip-gram	heart_failure	cardiac_resynchronization_therapy_(CRT)	angiotensin-converting_enzyme_(ACE)_inhibitors	11	angiotensin_receptor_blockers	0.472932
PMSB	Skip-gram	heart_failure	cardiac_resynchronization_therapy_(CRT)	angiotensin-converting_enzyme_(ACE)_inhibitors	12	wide_QRS	0.471009
PMSB	CBOW	heart_failure	cardiac_resynchronization_therapy_(CRT)	beta-blocker_therapy	1	benefit_over_placebo	0.28884
PMSB	CBOW	heart_failure	cardiac_resynchronization_therapy_(CRT)	beta-blocker_therapy	2	intravitreal_steroids	0.285731
PMSB	CBOW	heart_failure	cardiac_resynchronization_therapy_(CRT)	beta-blocker_therapy	3	first-line_treatment	0.280039
PMSB	CBOW	heart_failure	cardiac_resynchronization_therapy_(CRT)	beta-blocker_therapy	4	Administration_recently	0.273531
PMSB	CBOW	heart_failure	cardiac_resynchronization_therapy_(CRT)	beta-blocker_therapy	5	general_anesthesia_(GA)	0.272395
PMSB	CBOW	heart_failure	cardiac_resynchronization_therapy_(CRT)	beta-blocker_therapy	6	maintain_sinus_rhythm	0.27095
PMSB	CBOW	heart_failure	cardiac_resynchronization_therapy_(CRT)	beta-blocker_therapy	7	(CRT-D)	0.270876
PMSB	CBOW	heart_failure	cardiac_resynchronization_therapy_(CRT)	beta-blocker_therapy	8	CRT	0.269596
PMSB	CBOW	heart_failure	cardiac_resynchronization_therapy_(CRT)	beta-blocker_therapy	9	sparsely_ionizing_radiation	0.266668
PMSB	CBOW	heart_failure	cardiac_resynchronization_therapy_(CRT)	beta-blocker_therapy	10	clearly_defined_populations	0.263719
PMSB	CBOW	heart_failure	cardiac_resynchronization_therapy_(CRT)	beta-blocker_therapy	11	both_prokaryotes	0.262622
PMSB	CBOW	heart_failure	cardiac_resynchronization_therapy_(CRT)	beta-blocker_therapy	12	therapy_pharmacokinetic_investigations	0.262258
PMSB	Skip-gram	heart_failure	cardiac_resynchronization_therapy_(CRT)	beta-blocker_therapy	1	cardiac_resynchronization_therapy	0.575666
PMSB	Skip-gram	heart_failure	cardiac_resynchronization_therapy_(CRT)	beta-blocker_therapy	2	systolic_dysfunction_(LVSD)	0.563473
PMSB	Skip-gram	heart_failure	cardiac_resynchronization_therapy_(CRT)	beta-blocker_therapy	3	wide_QRS	0.526982
PMSB	Skip-gram	heart_failure	cardiac_resynchronization_therapy_(CRT)	beta-blocker_therapy	4	cRT	0.518561
PMSB	Skip-gram	heart_failure	cardiac_resynchronization_therapy_(CRT)	beta-blocker_therapy	5	implantable_cardioverter_defibrillators_(ICD)	0.517854
PMSB	Skip-gram	heart_failure	cardiac_resynchronization_therapy_(CRT)	beta-blocker_therapy	6	(CRT-D)	0.516801
PMSB	Skip-gram	heart_failure	cardiac_resynchronization_therapy_(CRT)	beta-blocker_therapy	7	QRS_duration	0.506591
PMSB	Skip-gram	heart_failure	cardiac_resynchronization_therapy_(CRT)	beta-blocker_therapy	8	NYHA_functional	0.504989
PMSB	Skip-gram	heart_failure	cardiac_resynchronization_therapy_(CRT)	beta-blocker_therapy	9	biventricular_pacing	0.504894
PMSB	Skip-gram	heart_failure	cardiac_resynchronization_therapy_(CRT)	beta-blocker_therapy	10	wide_QRS_complex	0.503009
PMSB	Skip-gram	heart_failure	cardiac_resynchronization_therapy_(CRT)	beta-blocker_therapy	11	right_ventricular_pacing	0.496663
PMSB	Skip-gram	heart_failure	cardiac_resynchronization_therapy_(CRT)	beta-blocker_therapy	12	left_ventricular_systolic_dysfunction	0.489241
PMSB	CBOW	heart_failure	cardiac_resynchronization_therapy_(CRT)	beta-blockers	1	beta-blocker	0.322416
PMSB	CBOW	heart_failure	cardiac_resynchronization_therapy_(CRT)	beta-blockers	2	diuretics	0.315406
PMSB	CBOW	heart_failure	cardiac_resynchronization_therapy_(CRT)	beta-blockers	3	adult_patients_treated_with	0.290287
PMSB	CBOW	heart_failure	cardiac_resynchronization_therapy_(CRT)	beta-blockers	4	aldosterone_antagonists	0.286268
PMSB	CBOW	heart_failure	cardiac_resynchronization_therapy_(CRT)	beta-blockers	5	(ARBs)	0.285543
PMSB	CBOW	heart_failure	cardiac_resynchronization_therapy_(CRT)	beta-blockers	6	angiotensin_receptor_blockers_(ARBs)	0.282913
PMSB	CBOW	heart_failure	cardiac_resynchronization_therapy_(CRT)	beta-blockers	7	BP_reduction	0.275382
PMSB	CBOW	heart_failure	cardiac_resynchronization_therapy_(CRT)	beta-blockers	8	CRT	0.274644
PMSB	CBOW	heart_failure	cardiac_resynchronization_therapy_(CRT)	beta-blockers	9	angiotensin_receptor_blockers	0.272989
PMSB	CBOW	heart_failure	cardiac_resynchronization_therapy_(CRT)	beta-blockers	10	biventricular_pacing	0.270053
PMSB	CBOW	heart_failure	cardiac_resynchronization_therapy_(CRT)	beta-blockers	11	superior_temporal_gyrus	0.267237
PMSB	CBOW	heart_failure	cardiac_resynchronization_therapy_(CRT)	beta-blockers	12	metformin_thiazolidinediones	0.266428
PMSB	Skip-gram	heart_failure	cardiac_resynchronization_therapy_(CRT)	beta-blockers	1	systolic_dysfunction_(LVSD)	0.534668
PMSB	Skip-gram	heart_failure	cardiac_resynchronization_therapy_(CRT)	beta-blockers	2	cardiac_resynchronization_therapy	0.525055
PMSB	Skip-gram	heart_failure	cardiac_resynchronization_therapy_(CRT)	beta-blockers	3	beta-blocker_therapy	0.500507
PMSB	Skip-gram	heart_failure	cardiac_resynchronization_therapy_(CRT)	beta-blockers	4	banding_ligation_versus_non-selective	0.479843
PMSB	Skip-gram	heart_failure	cardiac_resynchronization_therapy_(CRT)	beta-blockers	5	biventricular_pacing	0.478802
PMSB	Skip-gram	heart_failure	cardiac_resynchronization_therapy_(CRT)	beta-blockers	6	beta-blocker	0.477959
PMSB	Skip-gram	heart_failure	cardiac_resynchronization_therapy_(CRT)	beta-blockers	7	implantable_cardioverter_defibrillators_(ICD)	0.470604
PMSB	Skip-gram	heart_failure	cardiac_resynchronization_therapy_(CRT)	beta-blockers	8	(CRT-D)	0.464786
PMSB	Skip-gram	heart_failure	cardiac_resynchronization_therapy_(CRT)	beta-blockers	9	left_ventricular_systolic_dysfunction	0.464477
PMSB	Skip-gram	heart_failure	cardiac_resynchronization_therapy_(CRT)	beta-blockers	10	wide_QRS	0.460086
PMSB	Skip-gram	heart_failure	cardiac_resynchronization_therapy_(CRT)	beta-blockers	11	heart_rate_reduction	0.456819
PMSB	Skip-gram	heart_failure	cardiac_resynchronization_therapy_(CRT)	beta-blockers	12	bisoprolol_carvedilol	0.452821
PMSB	CBOW	glaucoma	fornix-_versus_limbal-based_trabeculectomy	cataract_surgery	1	for_glaucoma_irrespective	0.585403
PMSB	CBOW	glaucoma	fornix-_versus_limbal-based_trabeculectomy	cataract_surgery	2	type_publication_status	0.564744
PMSB	CBOW	glaucoma	fornix-_versus_limbal-based_trabeculectomy	cataract_surgery	3	language_we_excluded	0.466159
PMSB	CBOW	glaucoma	fornix-_versus_limbal-based_trabeculectomy	cataract_surgery	4	electronic_searches_we_contacted	0.465319
PMSB	CBOW	glaucoma	fornix-_versus_limbal-based_trabeculectomy	cataract_surgery	5	by_laser_trabeculoplasty	0.384747
PMSB	CBOW	glaucoma	fornix-_versus_limbal-based_trabeculectomy	cataract_surgery	6	treatment_fails_glaucoma-filtering_surgery	0.381975
PMSB	CBOW	glaucoma	fornix-_versus_limbal-based_trabeculectomy	cataract_surgery	7	most_commonly_trabeculectomy_surgery	0.379062
PMSB	CBOW	glaucoma	fornix-_versus_limbal-based_trabeculectomy	cataract_surgery	8	a_limbal-based_flap	0.375551
PMSB	CBOW	glaucoma	fornix-_versus_limbal-based_trabeculectomy	cataract_surgery	9	pressure-lowering_drops_or	0.363031
PMSB	CBOW	glaucoma	fornix-_versus_limbal-based_trabeculectomy	cataract_surgery	10	with_topical_intraocular	0.361599
PMSB	CBOW	glaucoma	fornix-_versus_limbal-based_trabeculectomy	cataract_surgery	11	a_fornix-based_flap	0.361039
PMSB	CBOW	glaucoma	fornix-_versus_limbal-based_trabeculectomy	cataract_surgery	12	corneal_limbus_while	0.351701
PMSB	Skip-gram	glaucoma	fornix-_versus_limbal-based_trabeculectomy	cataract_surgery	1	electronic_searches_we_contacted	0.695051
PMSB	Skip-gram	glaucoma	fornix-_versus_limbal-based_trabeculectomy	cataract_surgery	2	for_glaucoma_irrespective	0.65219
PMSB	Skip-gram	glaucoma	fornix-_versus_limbal-based_trabeculectomy	cataract_surgery	3	type_publication_status	0.626971
PMSB	Skip-gram	glaucoma	fornix-_versus_limbal-based_trabeculectomy	cataract_surgery	4	language_we_excluded	0.622625
PMSB	Skip-gram	glaucoma	fornix-_versus_limbal-based_trabeculectomy	cataract_surgery	5	October_2015_We	0.621835
PMSB	Skip-gram	glaucoma	fornix-_versus_limbal-based_trabeculectomy	cataract_surgery	6	unpublished_trials_we_included	0.601763
PMSB	Skip-gram	glaucoma	fornix-_versus_limbal-based_trabeculectomy	cataract_surgery	7	surgery_(MSICS)	0.595452
PMSB	Skip-gram	glaucoma	fornix-_versus_limbal-based_trabeculectomy	cataract_surgery	8	any_other_anti-scarring_agents	0.567786
PMSB	Skip-gram	glaucoma	fornix-_versus_limbal-based_trabeculectomy	cataract_surgery	9	ivermectin_versus_ivermectin_alone	0.567753
PMSB	Skip-gram	glaucoma	fornix-_versus_limbal-based_trabeculectomy	cataract_surgery	10	no_additional_anti-scarring	0.565442
PMSB	Skip-gram	glaucoma	fornix-_versus_limbal-based_trabeculectomy	cataract_surgery	11	any_language_restriction	0.562308
PMSB	Skip-gram	glaucoma	fornix-_versus_limbal-based_trabeculectomy	cataract_surgery	12	despite_additional_topical/systemic	0.56221
PMSB	CBOW	glaucoma	trabeculectomy	cataract_surgery	1	studies_used_iStent	0.457337
PMSB	CBOW	glaucoma	trabeculectomy	cataract_surgery	2	one_study_used_trabeculotomy	0.450626
PMSB	CBOW	glaucoma	trabeculectomy	cataract_surgery	3	greater_IOP_control	0.397858
PMSB	CBOW	glaucoma	trabeculectomy	cataract_surgery	4	surgeries_may_increase	0.388746
PMSB	CBOW	glaucoma	trabeculectomy	cataract_surgery	5	cataract	0.377878
PMSB	CBOW	glaucoma	trabeculectomy	cataract_surgery	6	cataract_surgery_alone	0.371766
PMSB	CBOW	glaucoma	trabeculectomy	cataract_surgery	7	pressure_(IOP)_which_may	0.370678
PMSB	CBOW	glaucoma	trabeculectomy	cataract_surgery	8	glaucoma_surgery	0.367558
PMSB	CBOW	glaucoma	trabeculectomy	cataract_surgery	9	can_accelerate_cataract	0.349963
PMSB	CBOW	glaucoma	trabeculectomy	cataract_surgery	10	independently_lower_intraocular	0.348721
PMSB	CBOW	glaucoma	trabeculectomy	cataract_surgery	11	visual_acuity	0.343068
PMSB	CBOW	glaucoma	trabeculectomy	cataract_surgery	12	age-related_cataract	0.33801
PMSB	Skip-gram	glaucoma	trabeculectomy	cataract_surgery	1	phacoemulsification	0.60022
PMSB	Skip-gram	glaucoma	trabeculectomy	cataract_surgery	2	bleb_failure	0.597827
PMSB	Skip-gram	glaucoma	trabeculectomy	cataract_surgery	3	previous_trabeculectomy	0.588925
PMSB	Skip-gram	glaucoma	trabeculectomy	cataract_surgery	4	ECCE	0.579744
PMSB	Skip-gram	glaucoma	trabeculectomy	cataract_surgery	5	cataract_operations	0.579224
PMSB	Skip-gram	glaucoma	trabeculectomy	cataract_surgery	6	previous_glaucoma_surgery	0.563962
PMSB	Skip-gram	glaucoma	trabeculectomy	cataract_surgery	7	with_beta_irradiation	0.563749
PMSB	Skip-gram	glaucoma	trabeculectomy	cataract_surgery	8	glaucoma_surgery	0.562061
PMSB	Skip-gram	glaucoma	trabeculectomy	cataract_surgery	9	cataract_extraction	0.557218
PMSB	Skip-gram	glaucoma	trabeculectomy	cataract_surgery	10	visually_significant_cataract	0.552876
PMSB	Skip-gram	glaucoma	trabeculectomy	cataract_surgery	11	surgery_(MSICS)	0.552622
PMSB	Skip-gram	glaucoma	trabeculectomy	cataract_surgery	12	extracapsular_cataract_extraction_(ECCE)	0.548129
PMSB	CBOW	glaucoma	trabeculectomy	fornix-_versus_limbal-based_trabeculectomy	1	for_glaucoma_irrespective	0.661783
PMSB	CBOW	glaucoma	trabeculectomy	fornix-_versus_limbal-based_trabeculectomy	2	type_publication_status	0.626704
PMSB	CBOW	glaucoma	trabeculectomy	fornix-_versus_limbal-based_trabeculectomy	3	language_we_excluded	0.562829
PMSB	CBOW	glaucoma	trabeculectomy	fornix-_versus_limbal-based_trabeculectomy	4	reported_trabeculectomy_failure	0.511412
PMSB	CBOW	glaucoma	trabeculectomy	fornix-_versus_limbal-based_trabeculectomy	5	mitomycin_C_was_performed	0.508523
PMSB	CBOW	glaucoma	trabeculectomy	fornix-_versus_limbal-based_trabeculectomy	6	combined_procedure_trabeculectomy	0.505273
PMSB	CBOW	glaucoma	trabeculectomy	fornix-_versus_limbal-based_trabeculectomy	7	a_limbal-based_flap	0.484819
PMSB	CBOW	glaucoma	trabeculectomy	fornix-_versus_limbal-based_trabeculectomy	8	electronic_searches_we_contacted	0.483347
PMSB	CBOW	glaucoma	trabeculectomy	fornix-_versus_limbal-based_trabeculectomy	9	medications_needling	0.482302
PMSB	CBOW	glaucoma	trabeculectomy	fornix-_versus_limbal-based_trabeculectomy	10	5-fluorouracil_(5-FU)_was_performed	0.479198
PMSB	CBOW	glaucoma	trabeculectomy	fornix-_versus_limbal-based_trabeculectomy	11	despite_additional_topical/systemic	0.470141
PMSB	CBOW	glaucoma	trabeculectomy	fornix-_versus_limbal-based_trabeculectomy	12	a_fornix-based_flap	0.460121
PMSB	Skip-gram	glaucoma	trabeculectomy	fornix-_versus_limbal-based_trabeculectomy	1	for_glaucoma_irrespective	0.75034
PMSB	Skip-gram	glaucoma	trabeculectomy	fornix-_versus_limbal-based_trabeculectomy	2	electronic_searches_we_contacted	0.738324
PMSB	Skip-gram	glaucoma	trabeculectomy	fornix-_versus_limbal-based_trabeculectomy	3	type_publication_status	0.728711
PMSB	Skip-gram	glaucoma	trabeculectomy	fornix-_versus_limbal-based_trabeculectomy	4	language_we_excluded	0.71506
PMSB	Skip-gram	glaucoma	trabeculectomy	fornix-_versus_limbal-based_trabeculectomy	5	unpublished_trials_we_included	0.686098
PMSB	Skip-gram	glaucoma	trabeculectomy	fornix-_versus_limbal-based_trabeculectomy	6	combined_procedure_trabeculectomy	0.675872
PMSB	Skip-gram	glaucoma	trabeculectomy	fornix-_versus_limbal-based_trabeculectomy	7	mitomycin_C_was_performed	0.672347
PMSB	Skip-gram	glaucoma	trabeculectomy	fornix-_versus_limbal-based_trabeculectomy	8	despite_additional_topical/systemic	0.648993
PMSB	Skip-gram	glaucoma	trabeculectomy	fornix-_versus_limbal-based_trabeculectomy	9	5-fluorouracil_(5-FU)_was_performed	0.648466
PMSB	Skip-gram	glaucoma	trabeculectomy	fornix-_versus_limbal-based_trabeculectomy	10	October_2015_We	0.648447
PMSB	Skip-gram	glaucoma	trabeculectomy	fornix-_versus_limbal-based_trabeculectomy	11	medications_needling	0.647871
PMSB	Skip-gram	glaucoma	trabeculectomy	fornix-_versus_limbal-based_trabeculectomy	12	reported_trabeculectomy_failure	0.643546
PMSB	CBOW	CKD	not_requiring_dialysis	dialysis	1	recombinant_human_erythropoietin_(rHuEPO)	0.338338
PMSB	CBOW	CKD	not_requiring_dialysis	dialysis	2	hemodialysis	0.328033
PMSB	CBOW	CKD	not_requiring_dialysis	dialysis	3	correcting_anaemia	0.324674
PMSB	CBOW	CKD	not_requiring_dialysis	dialysis	4	kidney_transplant	0.287377
PMSB	CBOW	CKD	not_requiring_dialysis	dialysis	5	peritoneal_dialysis_(PD)	0.281344
PMSB	CBOW	CKD	not_requiring_dialysis	dialysis	6	rHuEPO	0.275279
PMSB	CBOW	CKD	not_requiring_dialysis	dialysis	7	prevail_over	0.275236
PMSB	CBOW	CKD	not_requiring_dialysis	dialysis	8	dialysis_therapy	0.266348
PMSB	CBOW	CKD	not_requiring_dialysis	dialysis	9	retransplantation	0.261578
PMSB	CBOW	CKD	not_requiring_dialysis	dialysis	10	gram	0.259402
PMSB	CBOW	CKD	not_requiring_dialysis	dialysis	11	undergoing_elective	0.258422
PMSB	CBOW	CKD	not_requiring_dialysis	dialysis	12	three-port_laparoscopic	0.256997
PMSB	Skip-gram	CKD	not_requiring_dialysis	dialysis	1	recombinant_human_erythropoietin_(rHuEPO)	0.557039
PMSB	Skip-gram	CKD	not_requiring_dialysis	dialysis	2	convective_modalities	0.542183
PMSB	Skip-gram	CKD	not_requiring_dialysis	dialysis	3	hemodialysis	0.534442
PMSB	Skip-gram	CKD	not_requiring_dialysis	dialysis	4	dialysis_patients	0.533961
PMSB	Skip-gram	CKD	not_requiring_dialysis	dialysis	5	on_dialysis	0.512842
PMSB	Skip-gram	CKD	not_requiring_dialysis	dialysis	6	correcting_anaemia	0.51169
PMSB	Skip-gram	CKD	not_requiring_dialysis	dialysis	7	patients_with_end-stage_kidney	0.511189
PMSB	Skip-gram	CKD	not_requiring_dialysis	dialysis	8	in_predialysis_patients	0.507446
PMSB	Skip-gram	CKD	not_requiring_dialysis	dialysis	9	(HDF)	0.498012
PMSB	Skip-gram	CKD	not_requiring_dialysis	dialysis	10	which_may_accelerate	0.496943
PMSB	Skip-gram	CKD	not_requiring_dialysis	dialysis	11	peritoneal_dialysis	0.496761
PMSB	Skip-gram	CKD	not_requiring_dialysis	dialysis	12	dialysis_adequacy	0.493317
PMSB	CBOW	diabetes	glucose_variability	glucagon-like_peptide-1_receptor_agonists	1	(GLP-1_RAs)	0.363297
PMSB	CBOW	diabetes	glucose_variability	glucagon-like_peptide-1_receptor_agonists	2	dipeptidyl_peptidase-4_inhibitors	0.351168
PMSB	CBOW	diabetes	glucose_variability	glucagon-like_peptide-1_receptor_agonists	3	sulfonylurea	0.336717
PMSB	CBOW	diabetes	glucose_variability	glucagon-like_peptide-1_receptor_agonists	4	premixed_insulin	0.328751
PMSB	CBOW	diabetes	glucose_variability	glucagon-like_peptide-1_receptor_agonists	5	diabetes_mellitus_(T2DM)	0.325518
PMSB	CBOW	diabetes	glucose_variability	glucagon-like_peptide-1_receptor_agonists	6	dipeptidyl_peptidase-4_(DPP-4)_inhibitors	0.323091
PMSB	CBOW	diabetes	glucose_variability	glucagon-like_peptide-1_receptor_agonists	7	GLP-1RAs	0.307487
PMSB	CBOW	diabetes	glucose_variability	glucagon-like_peptide-1_receptor_agonists	8	patients_with_type_2	0.303848
PMSB	CBOW	diabetes	glucose_variability	glucagon-like_peptide-1_receptor_agonists	9	liraglutide_mg	0.295422
PMSB	CBOW	diabetes	glucose_variability	glucagon-like_peptide-1_receptor_agonists	10	GLP-1_receptor_agonists	0.290643
PMSB	CBOW	diabetes	glucose_variability	glucagon-like_peptide-1_receptor_agonists	11	metformin_monotherapy	0.289735
PMSB	CBOW	diabetes	glucose_variability	glucagon-like_peptide-1_receptor_agonists	12	basal_insulin	0.286806
PMSB	Skip-gram	diabetes	glucose_variability	glucagon-like_peptide-1_receptor_agonists	1	sodium_glucose	0.617304
PMSB	Skip-gram	diabetes	glucose_variability	glucagon-like_peptide-1_receptor_agonists	2	(GLP-1_RAs)	0.613621
PMSB	Skip-gram	diabetes	glucose_variability	glucagon-like_peptide-1_receptor_agonists	3	sulfonylurea	0.595518
PMSB	Skip-gram	diabetes	glucose_variability	glucagon-like_peptide-1_receptor_agonists	4	GLP-1_receptor_agonists	0.562415
PMSB	Skip-gram	diabetes	glucose_variability	glucagon-like_peptide-1_receptor_agonists	5	(SGLT-2)_inhibitors	0.554331
PMSB	Skip-gram	diabetes	glucose_variability	glucagon-like_peptide-1_receptor_agonists	6	type_2_diabetes_inadequately	0.546213
PMSB	Skip-gram	diabetes	glucose_variability	glucagon-like_peptide-1_receptor_agonists	7	exenatide	0.545936
PMSB	Skip-gram	diabetes	glucose_variability	glucagon-like_peptide-1_receptor_agonists	8	glucagon-like_peptide-1	0.54317
PMSB	Skip-gram	diabetes	glucose_variability	glucagon-like_peptide-1_receptor_agonists	9	GLP-1_RAs	0.539971
PMSB	Skip-gram	diabetes	glucose_variability	glucagon-like_peptide-1_receptor_agonists	10	patients_with_type_2	0.538922
PMSB	Skip-gram	diabetes	glucose_variability	glucagon-like_peptide-1_receptor_agonists	11	antidiabetic_drugs	0.538246
PMSB	Skip-gram	diabetes	glucose_variability	glucagon-like_peptide-1_receptor_agonists	12	OADs	0.532027
PMSB	CBOW	asthma	ICS	(LABA/ICS)	1	LABA	0.408673
PMSB	CBOW	asthma	ICS	(LABA/ICS)	2	ICS_alone	0.372427
PMSB	CBOW	asthma	ICS	(LABA/ICS)	3	long-acting_beta2-agonists	0.354694
PMSB	CBOW	asthma	ICS	(LABA/ICS)	4	LTRA	0.341997
PMSB	CBOW	asthma	ICS	(LABA/ICS)	5	LAMA	0.338064
PMSB	CBOW	asthma	ICS	(LABA/ICS)	6	same_dose	0.319984
PMSB	CBOW	asthma	ICS	(LABA/ICS)	7	formoterol	0.319771
PMSB	CBOW	asthma	ICS	(LABA/ICS)	8	long-acting_muscarinic_antagonists	0.319534
PMSB	CBOW	asthma	ICS	(LABA/ICS)	9	combined_ICS	0.318599
PMSB	CBOW	asthma	ICS	(LABA/ICS)	10	budesonide/formoterol	0.316203
PMSB	CBOW	asthma	ICS	(LABA/ICS)	11	tiotropium	0.315189
PMSB	CBOW	asthma	ICS	(LABA/ICS)	12	an_inhaled_corticosteroid	0.314801
PMSB	Skip-gram	asthma	ICS	(LABA/ICS)	1	LABA	0.751872
PMSB	Skip-gram	asthma	ICS	(LABA/ICS)	2	ICS_alone	0.731451
PMSB	Skip-gram	asthma	ICS	(LABA/ICS)	3	adding_LABA	0.717193
PMSB	Skip-gram	asthma	ICS	(LABA/ICS)	4	adults_whose_asthma	0.702402
PMSB	Skip-gram	asthma	ICS	(LABA/ICS)	5	exacerbations_requiring_systemic_steroids	0.701106
PMSB	Skip-gram	asthma	ICS	(LABA/ICS)	6	LABA_compared_with	0.695194
PMSB	Skip-gram	asthma	ICS	(LABA/ICS)	7	400_mcg/day	0.68943
PMSB	Skip-gram	asthma	ICS	(LABA/ICS)	8	long-acting_beta2-agonist_(LABA)	0.688922
PMSB	Skip-gram	asthma	ICS	(LABA/ICS)	9	moderate_airway_obstruction	0.680717
PMSB	Skip-gram	asthma	ICS	(LABA/ICS)	10	low-dose_ICS	0.679251
PMSB	Skip-gram	asthma	ICS	(LABA/ICS)	11	ICS_versus	0.677099
PMSB	Skip-gram	asthma	ICS	(LABA/ICS)	12	combined_ICS	0.673003
PMSB	CBOW	asthma	LABAs	(LABA/ICS)	1	ICSs	0.328514
PMSB	CBOW	asthma	LABAs	(LABA/ICS)	2	long-acting_muscarinic_antagonists	0.322871
PMSB	CBOW	asthma	LABAs	(LABA/ICS)	3	long-acting_beta2-agonists	0.316702
PMSB	CBOW	asthma	LABAs	(LABA/ICS)	4	tiotropium	0.313172
PMSB	CBOW	asthma	LABAs	(LABA/ICS)	5	inhaled_corticosteroids_(ICSs)	0.30994
PMSB	CBOW	asthma	LABAs	(LABA/ICS)	6	formoterol	0.301517
PMSB	CBOW	asthma	LABAs	(LABA/ICS)	7	combination_long-acting_beta2-agonists	0.299977
PMSB	CBOW	asthma	LABAs	(LABA/ICS)	8	can_relieve	0.295341
PMSB	CBOW	asthma	LABAs	(LABA/ICS)	9	long_acting	0.29417
PMSB	CBOW	asthma	LABAs	(LABA/ICS)	10	senicapoc_was_terminated	0.291795
PMSB	CBOW	asthma	LABAs	(LABA/ICS)	11	particularly_among_Asians	0.29106
PMSB	CBOW	asthma	LABAs	(LABA/ICS)	12	progestogenic	0.28993
PMSB	Skip-gram	asthma	LABAs	(LABA/ICS)	1	long-acting_beta2-agonist_(LABA)	0.716701
PMSB	Skip-gram	asthma	LABAs	(LABA/ICS)	2	short-acting_bronchodilators	0.705439
PMSB	Skip-gram	asthma	LABAs	(LABA/ICS)	3	combination_LABA/ICS	0.701629
PMSB	Skip-gram	asthma	LABAs	(LABA/ICS)	4	aclidinium	0.69762
PMSB	Skip-gram	asthma	LABAs	(LABA/ICS)	5	adding_LABA	0.696782
PMSB	Skip-gram	asthma	LABAs	(LABA/ICS)	6	reduced_exacerbations	0.695495
PMSB	Skip-gram	asthma	LABAs	(LABA/ICS)	7	long-acting_beta-agonist	0.690488
PMSB	Skip-gram	asthma	LABAs	(LABA/ICS)	8	inhaled_corticosteroid	0.685959
PMSB	Skip-gram	asthma	LABAs	(LABA/ICS)	9	aclidinium_versus	0.682634
PMSB	Skip-gram	asthma	LABAs	(LABA/ICS)	10	LABA/ICS	0.679007
PMSB	Skip-gram	asthma	LABAs	(LABA/ICS)	11	exacerbations_requiring_systemic_steroids	0.678551
PMSB	Skip-gram	asthma	LABAs	(LABA/ICS)	12	LABA	0.675707
PMSB	CBOW	asthma	LABAs	ICS	1	LABA	0.526817
PMSB	CBOW	asthma	LABAs	ICS	2	ICS_alone	0.428855
PMSB	CBOW	asthma	LABAs	ICS	3	LAMA	0.414355
PMSB	CBOW	asthma	LABAs	ICS	4	inhaled_corticosteroids_(ICSs)	0.411425
PMSB	CBOW	asthma	LABAs	ICS	5	ICSs	0.405365
PMSB	CBOW	asthma	LABAs	ICS	6	persistent_asthma	0.3956
PMSB	CBOW	asthma	LABAs	ICS	7	tiotropium	0.379847
PMSB	CBOW	asthma	LABAs	ICS	8	same_dose	0.373885
PMSB	CBOW	asthma	LABAs	ICS	9	formoterol	0.367917
PMSB	CBOW	asthma	LABAs	ICS	10	inhaled_corticosteroids_(ICS)	0.362871
PMSB	CBOW	asthma	LABAs	ICS	11	LTRA	0.356379
PMSB	CBOW	asthma	LABAs	ICS	12	fluticasone	0.34802
PMSB	Skip-gram	asthma	LABAs	ICS	1	LABA	0.794073
PMSB	Skip-gram	asthma	LABAs	ICS	2	ICS_alone	0.723351
PMSB	Skip-gram	asthma	LABAs	ICS	3	adding_LABA	0.693496
PMSB	Skip-gram	asthma	LABAs	ICS	4	exacerbations_requiring_systemic_steroids	0.679598
PMSB	Skip-gram	asthma	LABAs	ICS	5	LABA_compared_with	0.66414
PMSB	Skip-gram	asthma	LABAs	ICS	6	400_mcg/day	0.662444
PMSB	Skip-gram	asthma	LABAs	ICS	7	ICS_versus	0.64929
PMSB	Skip-gram	asthma	LABAs	ICS	8	LABA_therapy	0.648828
PMSB	Skip-gram	asthma	LABAs	ICS	9	exacerbations_requiring_rescue_oral	0.646795
PMSB	Skip-gram	asthma	LABAs	ICS	10	combination_inhalers	0.645973
PMSB	Skip-gram	asthma	LABAs	ICS	11	low-dose_ICS	0.645646
PMSB	Skip-gram	asthma	LABAs	ICS	12	aclidinium	0.645124
PMSB	CBOW	asthma	anti-LTs	(LABA/ICS)	1	receptor_ligands	0.298685
PMSB	CBOW	asthma	anti-LTs	(LABA/ICS)	2	four_key_questions	0.297012
PMSB	CBOW	asthma	anti-LTs	(LABA/ICS)	3	conformal	0.292654
PMSB	CBOW	asthma	anti-LTs	(LABA/ICS)	4	esophagus_esophageal	0.289514
PMSB	CBOW	asthma	anti-LTs	(LABA/ICS)	5	pancreatic_neuroendocrine_tumors	0.283443
PMSB	CBOW	asthma	anti-LTs	(LABA/ICS)	6	acute_lymphoblastic_leukemia_(B-ALL)	0.279565
PMSB	CBOW	asthma	anti-LTs	(LABA/ICS)	7	4-5_days	0.279533
PMSB	CBOW	asthma	anti-LTs	(LABA/ICS)	8	laparoscopic_rectal_surgery	0.2771
PMSB	CBOW	asthma	anti-LTs	(LABA/ICS)	9	long_acting	0.276445
PMSB	CBOW	asthma	anti-LTs	(LABA/ICS)	10	plaque_indices	0.273821
PMSB	CBOW	asthma	anti-LTs	(LABA/ICS)	11	defaulted	0.272707
PMSB	CBOW	asthma	anti-LTs	(LABA/ICS)	12	people_with_myasthenia_gravis	0.272288
PMSB	Skip-gram	asthma	anti-LTs	(LABA/ICS)	1	(LABA/ICS)_versus	0.710012
PMSB	Skip-gram	asthma	anti-LTs	(LABA/ICS)	2	agonists_(LABA)	0.708421
PMSB	Skip-gram	asthma	anti-LTs	(LABA/ICS)	3	long-acting_beta2-agonist_(LABA)	0.701729
PMSB	Skip-gram	asthma	anti-LTs	(LABA/ICS)	4	combination_long-acting_beta2-agonists	0.696974
PMSB	Skip-gram	asthma	anti-LTs	(LABA/ICS)	5	to_low-dose_fluticasone	0.694911
PMSB	Skip-gram	asthma	anti-LTs	(LABA/ICS)	6	long_acting_bronchodilators	0.686864
PMSB	Skip-gram	asthma	anti-LTs	(LABA/ICS)	7	anticholinergic_bronchodilator	0.686851
PMSB	Skip-gram	asthma	anti-LTs	(LABA/ICS)	8	preventer	0.682649
PMSB	Skip-gram	asthma	anti-LTs	(LABA/ICS)	9	short-acting_bronchodilators	0.681657
PMSB	Skip-gram	asthma	anti-LTs	(LABA/ICS)	10	relief_medication	0.679902
PMSB	Skip-gram	asthma	anti-LTs	(LABA/ICS)	11	long-acting_beta2	0.669059
PMSB	Skip-gram	asthma	anti-LTs	(LABA/ICS)	12	long-acting_muscarinic_antagonist_(LAMA)	0.668855
PMSB	CBOW	asthma	anti-LTs	ICS	1	LABA	0.316853
PMSB	CBOW	asthma	anti-LTs	ICS	2	LTRA	0.299683
PMSB	CBOW	asthma	anti-LTs	ICS	3	penicillin_G	0.298115
PMSB	CBOW	asthma	anti-LTs	ICS	4	ethnomedicinal_uses	0.290409
PMSB	CBOW	asthma	anti-LTs	ICS	5	run-in	0.277273
PMSB	CBOW	asthma	anti-LTs	ICS	6	mg_respectively	0.275477
PMSB	CBOW	asthma	anti-LTs	ICS	7	day-time	0.273849
PMSB	CBOW	asthma	anti-LTs	ICS	8	long_acting	0.272983
PMSB	CBOW	asthma	anti-LTs	ICS	9	budesonide/formoterol	0.271791
PMSB	CBOW	asthma	anti-LTs	ICS	10	500_microg/day	0.268516
PMSB	CBOW	asthma	anti-LTs	ICS	11	intensify_therapy	0.268339
PMSB	CBOW	asthma	anti-LTs	ICS	12	MB_progression	0.267914
PMSB	Skip-gram	asthma	anti-LTs	ICS	1	LABA	0.69361
PMSB	Skip-gram	asthma	anti-LTs	ICS	2	adding_LABA	0.691506
PMSB	Skip-gram	asthma	anti-LTs	ICS	3	ICS_alone	0.67452
PMSB	Skip-gram	asthma	anti-LTs	ICS	4	corticosteroid-sparing_effect	0.660651
PMSB	Skip-gram	asthma	anti-LTs	ICS	5	ICS_versus	0.65314
PMSB	Skip-gram	asthma	anti-LTs	ICS	6	exacerbations_requiring_rescue_oral	0.651536
PMSB	Skip-gram	asthma	anti-LTs	ICS	7	400_mcg/day	0.650716
PMSB	Skip-gram	asthma	anti-LTs	ICS	8	anti-leukotriene_agents	0.649542
PMSB	Skip-gram	asthma	anti-LTs	ICS	9	fluticasone_versus	0.643185
PMSB	Skip-gram	asthma	anti-LTs	ICS	10	long-acting_beta2-agonist_(LABA)	0.64281
PMSB	Skip-gram	asthma	anti-LTs	ICS	11	daily_ICS	0.641982
PMSB	Skip-gram	asthma	anti-LTs	ICS	12	moderate_airway_obstruction	0.639569
PMSB	CBOW	asthma	anti-LTs	LABAs	1	will_come	0.307914
PMSB	CBOW	asthma	anti-LTs	LABAs	2	partial_response_rates	0.306586
PMSB	CBOW	asthma	anti-LTs	LABAs	3	long_acting	0.300308
PMSB	CBOW	asthma	anti-LTs	LABAs	4	low_sensory_stimulation	0.297476
PMSB	CBOW	asthma	anti-LTs	LABAs	5	two-phase_flow	0.297343
PMSB	CBOW	asthma	anti-LTs	LABAs	6	bio	0.294688
PMSB	CBOW	asthma	anti-LTs	LABAs	7	conformal	0.294057
PMSB	CBOW	asthma	anti-LTs	LABAs	8	four_key_questions	0.292782
PMSB	CBOW	asthma	anti-LTs	LABAs	9	large-scale_RCTs_are_needed	0.287084
PMSB	CBOW	asthma	anti-LTs	LABAs	10	exhaustive_search	0.284822
PMSB	CBOW	asthma	anti-LTs	LABAs	11	ICSs	0.280008
PMSB	CBOW	asthma	anti-LTs	LABAs	12	epidurals	0.278109
PMSB	Skip-gram	asthma	anti-LTs	LABAs	1	long-acting_beta2-agonist_(LABA)	0.662058
PMSB	Skip-gram	asthma	anti-LTs	LABAs	2	adding_LABA	0.658726
PMSB	Skip-gram	asthma	anti-LTs	LABAs	3	agonists_(LABA)	0.652973
PMSB	Skip-gram	asthma	anti-LTs	LABAs	4	short-acting_bronchodilators	0.652188
PMSB	Skip-gram	asthma	anti-LTs	LABAs	5	aclidinium_versus	0.648337
PMSB	Skip-gram	asthma	anti-LTs	LABAs	6	to_low-dose_fluticasone	0.642389
PMSB	Skip-gram	asthma	anti-LTs	LABAs	7	a_single_inhaler	0.641356
PMSB	Skip-gram	asthma	anti-LTs	LABAs	8	relief_medication	0.639043
PMSB	Skip-gram	asthma	anti-LTs	LABAs	9	adding_tiotropium_to	0.638067
PMSB	Skip-gram	asthma	anti-LTs	LABAs	10	combination_inhalers	0.634746
PMSB	Skip-gram	asthma	anti-LTs	LABAs	11	reliever_therapy_versus	0.634326
PMSB	Skip-gram	asthma	anti-LTs	LABAs	12	budesonide/formoterol	0.633418
PMSB	CBOW	asthma	inhaled_corticosteroid	(LABA/ICS)	1	formoterol	0.360061
PMSB	CBOW	asthma	inhaled_corticosteroid	(LABA/ICS)	2	long-acting_beta-agonist	0.350216
PMSB	CBOW	asthma	inhaled_corticosteroid	(LABA/ICS)	3	(BDF)	0.34746
PMSB	CBOW	asthma	inhaled_corticosteroid	(LABA/ICS)	4	chronic_asthma	0.33648
PMSB	CBOW	asthma	inhaled_corticosteroid	(LABA/ICS)	5	tiotropium	0.335527
PMSB	CBOW	asthma	inhaled_corticosteroid	(LABA/ICS)	6	long_acting	0.334286
PMSB	CBOW	asthma	inhaled_corticosteroid	(LABA/ICS)	7	beta2-agonist	0.328158
PMSB	CBOW	asthma	inhaled_corticosteroid	(LABA/ICS)	8	long-acting_beta2-agonists	0.323046
PMSB	CBOW	asthma	inhaled_corticosteroid	(LABA/ICS)	9	long-acting_muscarinic_antagonists	0.322827
PMSB	CBOW	asthma	inhaled_corticosteroid	(LABA/ICS)	10	budesonide/formoterol	0.321687
PMSB	CBOW	asthma	inhaled_corticosteroid	(LABA/ICS)	11	inhaled_corticosteroids	0.318118
PMSB	CBOW	asthma	inhaled_corticosteroid	(LABA/ICS)	12	fluticasone	0.310667
PMSB	Skip-gram	asthma	inhaled_corticosteroid	(LABA/ICS)	1	long-acting_beta2-agonist_(LABA)	0.72795
PMSB	Skip-gram	asthma	inhaled_corticosteroid	(LABA/ICS)	2	combination_long-acting_beta2-agonists	0.693177
PMSB	Skip-gram	asthma	inhaled_corticosteroid	(LABA/ICS)	3	(LABA/ICS)_versus	0.687677
PMSB	Skip-gram	asthma	inhaled_corticosteroid	(LABA/ICS)	4	long-acting_beta-agonist	0.686273
PMSB	Skip-gram	asthma	inhaled_corticosteroid	(LABA/ICS)	5	fluticasone_versus	0.685347
PMSB	Skip-gram	asthma	inhaled_corticosteroid	(LABA/ICS)	6	inhaled_corticosteroids	0.682667
PMSB	Skip-gram	asthma	inhaled_corticosteroid	(LABA/ICS)	7	short-acting_bronchodilators	0.679065
PMSB	Skip-gram	asthma	inhaled_corticosteroid	(LABA/ICS)	8	inhaled_corticosteroids_alone	0.678271
PMSB	Skip-gram	asthma	inhaled_corticosteroid	(LABA/ICS)	9	inhaled_fluticasone	0.673903
PMSB	Skip-gram	asthma	inhaled_corticosteroid	(LABA/ICS)	10	one_inhaler	0.673334
PMSB	Skip-gram	asthma	inhaled_corticosteroid	(LABA/ICS)	11	aclidinium	0.669982
PMSB	Skip-gram	asthma	inhaled_corticosteroid	(LABA/ICS)	12	a_single_inhaler	0.668102
PMSB	CBOW	asthma	inhaled_corticosteroid	ICS	1	LABA	0.47701
PMSB	CBOW	asthma	inhaled_corticosteroid	ICS	2	inhaled_corticosteroids	0.415125
PMSB	CBOW	asthma	inhaled_corticosteroid	ICS	3	ICS_alone	0.411165
PMSB	CBOW	asthma	inhaled_corticosteroid	ICS	4	formoterol	0.409852
PMSB	CBOW	asthma	inhaled_corticosteroid	ICS	5	fluticasone	0.408679
PMSB	CBOW	asthma	inhaled_corticosteroid	ICS	6	budesonide/formoterol	0.401292
PMSB	CBOW	asthma	inhaled_corticosteroid	ICS	7	tiotropium	0.385627
PMSB	CBOW	asthma	inhaled_corticosteroid	ICS	8	chronic_asthma	0.384022
PMSB	CBOW	asthma	inhaled_corticosteroid	ICS	9	mild_persistent_asthma	0.383019
PMSB	CBOW	asthma	inhaled_corticosteroid	ICS	10	LTRA	0.377532
PMSB	CBOW	asthma	inhaled_corticosteroid	ICS	11	LAMA	0.371379
PMSB	CBOW	asthma	inhaled_corticosteroid	ICS	12	persistent_asthma	0.362976
PMSB	Skip-gram	asthma	inhaled_corticosteroid	ICS	1	LABA	0.760353
PMSB	Skip-gram	asthma	inhaled_corticosteroid	ICS	2	ICS_alone	0.71875
PMSB	Skip-gram	asthma	inhaled_corticosteroid	ICS	3	400_mcg/day	0.677264
PMSB	Skip-gram	asthma	inhaled_corticosteroid	ICS	4	budesonide/formoterol	0.675052
PMSB	Skip-gram	asthma	inhaled_corticosteroid	ICS	5	formoterol	0.674428
PMSB	Skip-gram	asthma	inhaled_corticosteroid	ICS	6	fluticasone	0.673967
PMSB	Skip-gram	asthma	inhaled_corticosteroid	ICS	7	inhaled_corticosteroids	0.672887
PMSB	Skip-gram	asthma	inhaled_corticosteroid	ICS	8	adding_LABA	0.668647
PMSB	Skip-gram	asthma	inhaled_corticosteroid	ICS	9	ICS_dose	0.66216
PMSB	Skip-gram	asthma	inhaled_corticosteroid	ICS	10	salmeterol	0.661555
PMSB	Skip-gram	asthma	inhaled_corticosteroid	ICS	11	a_single_inhaler	0.659738
PMSB	Skip-gram	asthma	inhaled_corticosteroid	ICS	12	long-acting_beta2-agonist_(LABA)	0.65834
PMSB	CBOW	asthma	inhaled_corticosteroid	LABAs	1	formoterol	0.409311
PMSB	CBOW	asthma	inhaled_corticosteroid	LABAs	2	tiotropium	0.400973
PMSB	CBOW	asthma	inhaled_corticosteroid	LABAs	3	ICSs	0.381017
PMSB	CBOW	asthma	inhaled_corticosteroid	LABAs	4	fluticasone	0.377462
PMSB	CBOW	asthma	inhaled_corticosteroid	LABAs	5	LABA	0.362057
PMSB	CBOW	asthma	inhaled_corticosteroid	LABAs	6	inhaled_corticosteroids_(ICSs)	0.360965
PMSB	CBOW	asthma	inhaled_corticosteroid	LABAs	7	indacaterol	0.359919
PMSB	CBOW	asthma	inhaled_corticosteroid	LABAs	8	salmeterol	0.349384
PMSB	CBOW	asthma	inhaled_corticosteroid	LABAs	9	ICS	0.345809
PMSB	CBOW	asthma	inhaled_corticosteroid	LABAs	10	budesonide/formoterol	0.345538
PMSB	CBOW	asthma	inhaled_corticosteroid	LABAs	11	(LABA)	0.345506
PMSB	CBOW	asthma	inhaled_corticosteroid	LABAs	12	long_acting	0.344766
PMSB	Skip-gram	asthma	inhaled_corticosteroid	LABAs	1	long-acting_beta-agonist	0.69907
PMSB	Skip-gram	asthma	inhaled_corticosteroid	LABAs	2	budesonide/formoterol	0.697533
PMSB	Skip-gram	asthma	inhaled_corticosteroid	LABAs	3	aclidinium	0.692767
PMSB	Skip-gram	asthma	inhaled_corticosteroid	LABAs	4	long-acting_beta2-agonist_(LABA)	0.684091
PMSB	Skip-gram	asthma	inhaled_corticosteroid	LABAs	5	LABA	0.68333
PMSB	Skip-gram	asthma	inhaled_corticosteroid	LABAs	6	a_single_inhaler	0.674933
PMSB	Skip-gram	asthma	inhaled_corticosteroid	LABAs	7	fluticasone/salmeterol	0.672946
PMSB	Skip-gram	asthma	inhaled_corticosteroid	LABAs	8	combination_inhalers	0.670981
PMSB	Skip-gram	asthma	inhaled_corticosteroid	LABAs	9	formoterol	0.670159
PMSB	Skip-gram	asthma	inhaled_corticosteroid	LABAs	10	salmeterol	0.664896
PMSB	Skip-gram	asthma	inhaled_corticosteroid	LABAs	11	reduced_exacerbations	0.664655
PMSB	Skip-gram	asthma	inhaled_corticosteroid	LABAs	12	long-acting_beta-agonists	0.658546
PMSB	CBOW	asthma	inhaled_corticosteroid	anti-LTs	1	long_acting	0.352651
PMSB	CBOW	asthma	inhaled_corticosteroid	anti-LTs	2	once-daily_dosing	0.292684
PMSB	CBOW	asthma	inhaled_corticosteroid	anti-LTs	3	methods_used_to_handle	0.286939
PMSB	CBOW	asthma	inhaled_corticosteroid	anti-LTs	4	beta2-agonist	0.282958
PMSB	CBOW	asthma	inhaled_corticosteroid	anti-LTs	5	budesonide/formoterol	0.282399
PMSB	CBOW	asthma	inhaled_corticosteroid	anti-LTs	6	partial_response_rates	0.280675
PMSB	CBOW	asthma	inhaled_corticosteroid	anti-LTs	7	asthma_	0.272187
PMSB	CBOW	asthma	inhaled_corticosteroid	anti-LTs	8	rebate_contracts	0.269599
PMSB	CBOW	asthma	inhaled_corticosteroid	anti-LTs	9	large-scale_RCTs_are_needed	0.268386
PMSB	CBOW	asthma	inhaled_corticosteroid	anti-LTs	10	bronchoprotection	0.266961
PMSB	CBOW	asthma	inhaled_corticosteroid	anti-LTs	11	mg_respectively	0.265801
PMSB	CBOW	asthma	inhaled_corticosteroid	anti-LTs	12	brain-gut_axis	0.264728
PMSB	Skip-gram	asthma	inhaled_corticosteroid	anti-LTs	1	long-acting_beta2-agonist_(LABA)	0.690586
PMSB	Skip-gram	asthma	inhaled_corticosteroid	anti-LTs	2	to_low-dose_fluticasone	0.670249
PMSB	Skip-gram	asthma	inhaled_corticosteroid	anti-LTs	3	fluticasone_versus	0.662945
PMSB	Skip-gram	asthma	inhaled_corticosteroid	anti-LTs	4	agonists_(LABA)	0.661493
PMSB	Skip-gram	asthma	inhaled_corticosteroid	anti-LTs	5	budesonide/formoterol	0.660217
PMSB	Skip-gram	asthma	inhaled_corticosteroid	anti-LTs	6	(LABA/ICS)	0.657567
PMSB	Skip-gram	asthma	inhaled_corticosteroid	anti-LTs	7	a_single_inhaler	0.656052
PMSB	Skip-gram	asthma	inhaled_corticosteroid	anti-LTs	8	one_inhaler	0.655722
PMSB	Skip-gram	asthma	inhaled_corticosteroid	anti-LTs	9	zafirlukast	0.65208
PMSB	Skip-gram	asthma	inhaled_corticosteroid	anti-LTs	10	relief_medication	0.652033
PMSB	Skip-gram	asthma	inhaled_corticosteroid	anti-LTs	11	inhaled_fluticasone	0.651159
PMSB	Skip-gram	asthma	inhaled_corticosteroid	anti-LTs	12	fluticasone_propionate_(FP)	0.650429
PMSB	CBOW	asthma	inhaled_corticosteroids	(LABA/ICS)	1	formoterol	0.373198
PMSB	CBOW	asthma	inhaled_corticosteroids	(LABA/ICS)	2	long-acting_beta2-agonists	0.371866
PMSB	CBOW	asthma	inhaled_corticosteroids	(LABA/ICS)	3	chronic_asthma	0.357792
PMSB	CBOW	asthma	inhaled_corticosteroids	(LABA/ICS)	4	long_acting	0.344377
PMSB	CBOW	asthma	inhaled_corticosteroids	(LABA/ICS)	5	tiotropium	0.339146
PMSB	CBOW	asthma	inhaled_corticosteroids	(LABA/ICS)	6	long-acting_muscarinic_antagonists	0.332538
PMSB	CBOW	asthma	inhaled_corticosteroids	(LABA/ICS)	7	inhaled_corticosteroid	0.320626
PMSB	CBOW	asthma	inhaled_corticosteroids	(LABA/ICS)	8	first_severe_exacerbation	0.320541
PMSB	CBOW	asthma	inhaled_corticosteroids	(LABA/ICS)	9	bronchodilators	0.316631
PMSB	CBOW	asthma	inhaled_corticosteroids	(LABA/ICS)	10	can_relieve	0.316267
PMSB	CBOW	asthma	inhaled_corticosteroids	(LABA/ICS)	11	persistent_asthma	0.31489
PMSB	CBOW	asthma	inhaled_corticosteroids	(LABA/ICS)	12	ipratropium	0.307152
PMSB	Skip-gram	asthma	inhaled_corticosteroids	(LABA/ICS)	1	long-acting_beta2-agonist_(LABA)	0.731602
PMSB	Skip-gram	asthma	inhaled_corticosteroids	(LABA/ICS)	2	inhaled_corticosteroid	0.726058
PMSB	Skip-gram	asthma	inhaled_corticosteroids	(LABA/ICS)	3	inhaled_corticosteroids_alone	0.716968
PMSB	Skip-gram	asthma	inhaled_corticosteroids	(LABA/ICS)	4	(LABA/ICS)_versus	0.710773
PMSB	Skip-gram	asthma	inhaled_corticosteroids	(LABA/ICS)	5	combination_long-acting_beta2-agonists	0.704972
PMSB	Skip-gram	asthma	inhaled_corticosteroids	(LABA/ICS)	6	moderate_airway_obstruction	0.698677
PMSB	Skip-gram	asthma	inhaled_corticosteroids	(LABA/ICS)	7	LABA/ICS	0.694903
PMSB	Skip-gram	asthma	inhaled_corticosteroids	(LABA/ICS)	8	long-acting_beta-agonists	0.690831
PMSB	Skip-gram	asthma	inhaled_corticosteroids	(LABA/ICS)	9	short-acting_bronchodilators	0.687583
PMSB	Skip-gram	asthma	inhaled_corticosteroids	(LABA/ICS)	10	anti-leukotriene_agents	0.685528
PMSB	Skip-gram	asthma	inhaled_corticosteroids	(LABA/ICS)	11	fluticasone_versus	0.684337
PMSB	Skip-gram	asthma	inhaled_corticosteroids	(LABA/ICS)	12	long-acting_beta2-agonists	0.684282
PMSB	CBOW	asthma	inhaled_corticosteroids	ICS	1	LABA	0.487416
PMSB	CBOW	asthma	inhaled_corticosteroids	ICS	2	persistent_asthma	0.466864
PMSB	CBOW	asthma	inhaled_corticosteroids	ICS	3	inhaled_corticosteroids_(ICS)	0.458426
PMSB	CBOW	asthma	inhaled_corticosteroids	ICS	4	inhaled_corticosteroid	0.427754
PMSB	CBOW	asthma	inhaled_corticosteroids	ICS	5	formoterol	0.425026
PMSB	CBOW	asthma	inhaled_corticosteroids	ICS	6	LTRA	0.41723
PMSB	CBOW	asthma	inhaled_corticosteroids	ICS	7	LAMA	0.410173
PMSB	CBOW	asthma	inhaled_corticosteroids	ICS	8	chronic_asthma	0.407149
PMSB	CBOW	asthma	inhaled_corticosteroids	ICS	9	ICS_alone	0.406588
PMSB	CBOW	asthma	inhaled_corticosteroids	ICS	10	asthma_control	0.394709
PMSB	CBOW	asthma	inhaled_corticosteroids	ICS	11	tiotropium	0.391261
PMSB	CBOW	asthma	inhaled_corticosteroids	ICS	12	budesonide/formoterol	0.386849
PMSB	Skip-gram	asthma	inhaled_corticosteroids	ICS	1	LABA	0.765438
PMSB	Skip-gram	asthma	inhaled_corticosteroids	ICS	2	ICS_alone	0.712639
PMSB	Skip-gram	asthma	inhaled_corticosteroids	ICS	3	inhaled_corticosteroids_(ICS)	0.676314
PMSB	Skip-gram	asthma	inhaled_corticosteroids	ICS	4	adding_LABA	0.663766
PMSB	Skip-gram	asthma	inhaled_corticosteroids	ICS	5	salmeterol	0.662863
PMSB	Skip-gram	asthma	inhaled_corticosteroids	ICS	6	inhaled_corticosteroid	0.661623
PMSB	Skip-gram	asthma	inhaled_corticosteroids	ICS	7	400_mcg/day	0.661064
PMSB	Skip-gram	asthma	inhaled_corticosteroids	ICS	8	inhaled_corticosteroids_alone	0.659166
PMSB	Skip-gram	asthma	inhaled_corticosteroids	ICS	9	ICS_dose	0.658888
PMSB	Skip-gram	asthma	inhaled_corticosteroids	ICS	10	formoterol	0.658112
PMSB	Skip-gram	asthma	inhaled_corticosteroids	ICS	11	fluticasone	0.657777
PMSB	Skip-gram	asthma	inhaled_corticosteroids	ICS	12	persistent_asthma	0.657394
PMSB	CBOW	asthma	inhaled_corticosteroids	LABAs	1	formoterol	0.442929
PMSB	CBOW	asthma	inhaled_corticosteroids	LABAs	2	ICSs	0.433865
PMSB	CBOW	asthma	inhaled_corticosteroids	LABAs	3	salmeterol	0.429521
PMSB	CBOW	asthma	inhaled_corticosteroids	LABAs	4	inhaled_corticosteroid	0.424841
PMSB	CBOW	asthma	inhaled_corticosteroids	LABAs	5	tiotropium	0.42409
PMSB	CBOW	asthma	inhaled_corticosteroids	LABAs	6	persistent_asthma	0.416881
PMSB	CBOW	asthma	inhaled_corticosteroids	LABAs	7	inhaled_corticosteroids_(ICSs)	0.415113
PMSB	CBOW	asthma	inhaled_corticosteroids	LABAs	8	ICS	0.412826
PMSB	CBOW	asthma	inhaled_corticosteroids	LABAs	9	LAMA	0.390928
PMSB	CBOW	asthma	inhaled_corticosteroids	LABAs	10	LABA	0.387747
PMSB	CBOW	asthma	inhaled_corticosteroids	LABAs	11	inhaled_corticosteroids_(ICS)	0.385873
PMSB	CBOW	asthma	inhaled_corticosteroids	LABAs	12	long-acting_beta-agonists	0.383659
PMSB	Skip-gram	asthma	inhaled_corticosteroids	LABAs	1	LABA	0.712923
PMSB	Skip-gram	asthma	inhaled_corticosteroids	LABAs	2	inhaled_corticosteroid	0.712602
PMSB	Skip-gram	asthma	inhaled_corticosteroids	LABAs	3	long-acting_beta-agonists	0.696909
PMSB	Skip-gram	asthma	inhaled_corticosteroids	LABAs	4	long-acting_beta2-agonist_(LABA)	0.693357
PMSB	Skip-gram	asthma	inhaled_corticosteroids	LABAs	5	budesonide/formoterol	0.690383
PMSB	Skip-gram	asthma	inhaled_corticosteroids	LABAs	6	salmeterol	0.689555
PMSB	Skip-gram	asthma	inhaled_corticosteroids	LABAs	7	inhaled_corticosteroids_alone	0.686576
PMSB	Skip-gram	asthma	inhaled_corticosteroids	LABAs	8	long-acting_beta-agonist	0.680569
PMSB	Skip-gram	asthma	inhaled_corticosteroids	LABAs	9	aclidinium	0.678686
PMSB	Skip-gram	asthma	inhaled_corticosteroids	LABAs	10	formoterol	0.677054
PMSB	Skip-gram	asthma	inhaled_corticosteroids	LABAs	11	reduced_exacerbations	0.672771
PMSB	Skip-gram	asthma	inhaled_corticosteroids	LABAs	12	a_single_inhaler	0.669879
PMSB	CBOW	asthma	inhaled_corticosteroids	anti-LTs	1	long_acting	0.359033
PMSB	CBOW	asthma	inhaled_corticosteroids	anti-LTs	2	poorly_reversible	0.304542
PMSB	CBOW	asthma	inhaled_corticosteroids	anti-LTs	3	once-daily_dosing	0.294911
PMSB	CBOW	asthma	inhaled_corticosteroids	anti-LTs	4	exhaustive_search	0.293742
PMSB	CBOW	asthma	inhaled_corticosteroids	anti-LTs	5	chronic_asthma	0.274522
PMSB	CBOW	asthma	inhaled_corticosteroids	anti-LTs	6	penicillin_G	0.270364
PMSB	CBOW	asthma	inhaled_corticosteroids	anti-LTs	7	formoterol	0.267995
PMSB	CBOW	asthma	inhaled_corticosteroids	anti-LTs	8	activated_factor	0.267663
PMSB	CBOW	asthma	inhaled_corticosteroids	anti-LTs	9	mg_respectively	0.267409
PMSB	CBOW	asthma	inhaled_corticosteroids	anti-LTs	10	conformal	0.267237
PMSB	CBOW	asthma	inhaled_corticosteroids	anti-LTs	11	ethnomedicinal_uses	0.266139
PMSB	CBOW	asthma	inhaled_corticosteroids	anti-LTs	12	partial_response_rates	0.264605
PMSB	Skip-gram	asthma	inhaled_corticosteroids	anti-LTs	1	long-acting_beta2-agonist_(LABA)	0.689259
PMSB	Skip-gram	asthma	inhaled_corticosteroids	anti-LTs	2	anti-leukotriene_agents	0.681457
PMSB	Skip-gram	asthma	inhaled_corticosteroids	anti-LTs	3	agonists_(LABA)	0.67409
PMSB	Skip-gram	asthma	inhaled_corticosteroids	anti-LTs	4	inhaled_corticosteroids_alone	0.672666
PMSB	Skip-gram	asthma	inhaled_corticosteroids	anti-LTs	5	inhaled_corticosteroid	0.667844
PMSB	Skip-gram	asthma	inhaled_corticosteroids	anti-LTs	6	zafirlukast	0.662658
PMSB	Skip-gram	asthma	inhaled_corticosteroids	anti-LTs	7	(LABA/ICS)	0.659761
PMSB	Skip-gram	asthma	inhaled_corticosteroids	anti-LTs	8	moderate_airway_obstruction	0.659367
PMSB	Skip-gram	asthma	inhaled_corticosteroids	anti-LTs	9	short-acting_beta2-agonists	0.658491
PMSB	Skip-gram	asthma	inhaled_corticosteroids	anti-LTs	10	fluticasone_versus	0.657105
PMSB	Skip-gram	asthma	inhaled_corticosteroids	anti-LTs	11	to_low-dose_fluticasone	0.654283
PMSB	Skip-gram	asthma	inhaled_corticosteroids	anti-LTs	12	preventer	0.651399
PMSB	CBOW	asthma	inhaled_corticosteroids	inhaled_corticosteroid	1	formoterol	0.464184
PMSB	CBOW	asthma	inhaled_corticosteroids	inhaled_corticosteroid	2	chronic_asthma	0.433854
PMSB	CBOW	asthma	inhaled_corticosteroids	inhaled_corticosteroid	3	ICS	0.422363
PMSB	CBOW	asthma	inhaled_corticosteroids	inhaled_corticosteroid	4	fluticasone	0.410841
PMSB	CBOW	asthma	inhaled_corticosteroids	inhaled_corticosteroid	5	tiotropium	0.410794
PMSB	CBOW	asthma	inhaled_corticosteroids	inhaled_corticosteroid	6	salmeterol	0.408642
PMSB	CBOW	asthma	inhaled_corticosteroids	inhaled_corticosteroid	7	beta2-agonist	0.407394
PMSB	CBOW	asthma	inhaled_corticosteroids	inhaled_corticosteroid	8	long-acting_beta-agonist	0.399669
PMSB	CBOW	asthma	inhaled_corticosteroids	inhaled_corticosteroid	9	long-acting_beta-agonists	0.398853
PMSB	CBOW	asthma	inhaled_corticosteroids	inhaled_corticosteroid	10	ipratropium	0.393822
PMSB	CBOW	asthma	inhaled_corticosteroids	inhaled_corticosteroid	11	budesonide/formoterol	0.391721
PMSB	CBOW	asthma	inhaled_corticosteroids	inhaled_corticosteroid	12	long_acting	0.380315
PMSB	Skip-gram	asthma	inhaled_corticosteroids	inhaled_corticosteroid	1	inhaled_corticosteroids_alone	0.702702
PMSB	Skip-gram	asthma	inhaled_corticosteroids	inhaled_corticosteroid	2	long-acting_beta2-agonist_(LABA)	0.698668
PMSB	Skip-gram	asthma	inhaled_corticosteroids	inhaled_corticosteroid	3	formoterol	0.695953
PMSB	Skip-gram	asthma	inhaled_corticosteroids	inhaled_corticosteroid	4	budesonide/formoterol	0.694216
PMSB	Skip-gram	asthma	inhaled_corticosteroids	inhaled_corticosteroid	5	salmeterol	0.686798
PMSB	Skip-gram	asthma	inhaled_corticosteroids	inhaled_corticosteroid	6	(LABA/ICS)	0.685705
PMSB	Skip-gram	asthma	inhaled_corticosteroids	inhaled_corticosteroid	7	long-acting_beta-agonists	0.683901
PMSB	Skip-gram	asthma	inhaled_corticosteroids	inhaled_corticosteroid	8	long-acting_beta-agonist	0.670245
PMSB	Skip-gram	asthma	inhaled_corticosteroids	inhaled_corticosteroid	9	a_single_inhaler	0.663088
PMSB	Skip-gram	asthma	inhaled_corticosteroids	inhaled_corticosteroid	10	fluticasone/salmeterol	0.660228
PMSB	Skip-gram	asthma	inhaled_corticosteroids	inhaled_corticosteroid	11	fluticasone_versus	0.658316
PMSB	Skip-gram	asthma	inhaled_corticosteroids	inhaled_corticosteroid	12	moderate_airway_obstruction	0.653073
PMSB	CBOW	asthma	inhaled_corticosteroids_(ICS)	(LABA/ICS)	1	long-acting_beta2-agonists	0.3585
PMSB	CBOW	asthma	inhaled_corticosteroids_(ICS)	(LABA/ICS)	2	chronic_asthma	0.332057
PMSB	CBOW	asthma	inhaled_corticosteroids_(ICS)	(LABA/ICS)	3	bronchodilator	0.324208
PMSB	CBOW	asthma	inhaled_corticosteroids_(ICS)	(LABA/ICS)	4	(LABA/ICS)_versus	0.314242
PMSB	CBOW	asthma	inhaled_corticosteroids_(ICS)	(LABA/ICS)	5	LABA_preparations	0.313947
PMSB	CBOW	asthma	inhaled_corticosteroids_(ICS)	(LABA/ICS)	6	PAFs	0.313901
PMSB	CBOW	asthma	inhaled_corticosteroids_(ICS)	(LABA/ICS)	7	long_acting	0.313307
PMSB	CBOW	asthma	inhaled_corticosteroids_(ICS)	(LABA/ICS)	8	inhaled_corticosteroids	0.309762
PMSB	CBOW	asthma	inhaled_corticosteroids_(ICS)	(LABA/ICS)	9	ICS	0.304379
PMSB	CBOW	asthma	inhaled_corticosteroids_(ICS)	(LABA/ICS)	10	combination_long-acting_beta2-agonists	0.304007
PMSB	CBOW	asthma	inhaled_corticosteroids_(ICS)	(LABA/ICS)	11	long-acting_beta2-agonist_(LABA)	0.299315
PMSB	CBOW	asthma	inhaled_corticosteroids_(ICS)	(LABA/ICS)	12	formoterol	0.294357
PMSB	Skip-gram	asthma	inhaled_corticosteroids_(ICS)	(LABA/ICS)	1	long-acting_beta2-agonist_(LABA)	0.736767
PMSB	Skip-gram	asthma	inhaled_corticosteroids_(ICS)	(LABA/ICS)	2	inhaled_corticosteroid	0.703135
PMSB	Skip-gram	asthma	inhaled_corticosteroids_(ICS)	(LABA/ICS)	3	inhaled_corticosteroids	0.700699
PMSB	Skip-gram	asthma	inhaled_corticosteroids_(ICS)	(LABA/ICS)	4	adding_LABA	0.698021
PMSB	Skip-gram	asthma	inhaled_corticosteroids_(ICS)	(LABA/ICS)	5	long-acting_beta2-agonists_(LABA)	0.697519
PMSB	Skip-gram	asthma	inhaled_corticosteroids_(ICS)	(LABA/ICS)	6	adults_whose_asthma	0.695108
PMSB	Skip-gram	asthma	inhaled_corticosteroids_(ICS)	(LABA/ICS)	7	agonists_(LABA)	0.694018
PMSB	Skip-gram	asthma	inhaled_corticosteroids_(ICS)	(LABA/ICS)	8	a_single_inhaler	0.693491
PMSB	Skip-gram	asthma	inhaled_corticosteroids_(ICS)	(LABA/ICS)	9	LABA/ICS	0.692224
PMSB	Skip-gram	asthma	inhaled_corticosteroids_(ICS)	(LABA/ICS)	10	ICS_alone	0.692151
PMSB	Skip-gram	asthma	inhaled_corticosteroids_(ICS)	(LABA/ICS)	11	long-acting_beta2-agonists	0.690838
PMSB	Skip-gram	asthma	inhaled_corticosteroids_(ICS)	(LABA/ICS)	12	short-acting_bronchodilators	0.689386
PMSB	CBOW	asthma	inhaled_corticosteroids_(ICS)	ICS	1	LABA	0.505207
PMSB	CBOW	asthma	inhaled_corticosteroids_(ICS)	ICS	2	persistent_asthma	0.406107
PMSB	CBOW	asthma	inhaled_corticosteroids_(ICS)	ICS	3	ICS_alone	0.400017
PMSB	CBOW	asthma	inhaled_corticosteroids_(ICS)	ICS	4	inhaled_corticosteroids	0.392757
PMSB	CBOW	asthma	inhaled_corticosteroids_(ICS)	ICS	5	LAMA	0.377547
PMSB	CBOW	asthma	inhaled_corticosteroids_(ICS)	ICS	6	iCS	0.375346
PMSB	CBOW	asthma	inhaled_corticosteroids_(ICS)	ICS	7	LTRA	0.373456
PMSB	CBOW	asthma	inhaled_corticosteroids_(ICS)	ICS	8	combined_ICS	0.372491
PMSB	CBOW	asthma	inhaled_corticosteroids_(ICS)	ICS	9	chronic_asthma	0.366003
PMSB	CBOW	asthma	inhaled_corticosteroids_(ICS)	ICS	10	ICS_use	0.352894
PMSB	CBOW	asthma	inhaled_corticosteroids_(ICS)	ICS	11	budesonide/formoterol	0.351483
PMSB	CBOW	asthma	inhaled_corticosteroids_(ICS)	ICS	12	improves_asthma_control	0.338337
PMSB	Skip-gram	asthma	inhaled_corticosteroids_(ICS)	ICS	1	LABA	0.766261
PMSB	Skip-gram	asthma	inhaled_corticosteroids_(ICS)	ICS	2	ICS_alone	0.721241
PMSB	Skip-gram	asthma	inhaled_corticosteroids_(ICS)	ICS	3	adding_LABA	0.665662
PMSB	Skip-gram	asthma	inhaled_corticosteroids_(ICS)	ICS	4	ICS_versus	0.648646
PMSB	Skip-gram	asthma	inhaled_corticosteroids_(ICS)	ICS	5	ICS_dose	0.644957
PMSB	Skip-gram	asthma	inhaled_corticosteroids_(ICS)	ICS	6	persistent_asthma	0.643066
PMSB	Skip-gram	asthma	inhaled_corticosteroids_(ICS)	ICS	7	inhaled_corticosteroids	0.640524
PMSB	Skip-gram	asthma	inhaled_corticosteroids_(ICS)	ICS	8	a_single_inhaler	0.635339
PMSB	Skip-gram	asthma	inhaled_corticosteroids_(ICS)	ICS	9	tapering_dose	0.634095
PMSB	Skip-gram	asthma	inhaled_corticosteroids_(ICS)	ICS	10	LTRA	0.633117
PMSB	Skip-gram	asthma	inhaled_corticosteroids_(ICS)	ICS	11	low-dose_ICS	0.632972
PMSB	Skip-gram	asthma	inhaled_corticosteroids_(ICS)	ICS	12	iCS	0.632679
PMSB	CBOW	asthma	inhaled_corticosteroids_(ICS)	LABAs	1	LABA	0.412353
PMSB	CBOW	asthma	inhaled_corticosteroids_(ICS)	LABAs	2	ICS	0.394382
PMSB	CBOW	asthma	inhaled_corticosteroids_(ICS)	LABAs	3	ICSs	0.379015
PMSB	CBOW	asthma	inhaled_corticosteroids_(ICS)	LABAs	4	inhaled_corticosteroids_(ICSs)	0.3615
PMSB	CBOW	asthma	inhaled_corticosteroids_(ICS)	LABAs	5	LAMA	0.358355
PMSB	CBOW	asthma	inhaled_corticosteroids_(ICS)	LABAs	6	persistent_asthma	0.355194
PMSB	CBOW	asthma	inhaled_corticosteroids_(ICS)	LABAs	7	ICS_alone	0.34858
PMSB	CBOW	asthma	inhaled_corticosteroids_(ICS)	LABAs	8	formoterol	0.345088
PMSB	CBOW	asthma	inhaled_corticosteroids_(ICS)	LABAs	9	chronic_asthma	0.340446
PMSB	CBOW	asthma	inhaled_corticosteroids_(ICS)	LABAs	10	tiotropium	0.340257
PMSB	CBOW	asthma	inhaled_corticosteroids_(ICS)	LABAs	11	bronchodilator	0.335218
PMSB	CBOW	asthma	inhaled_corticosteroids_(ICS)	LABAs	12	inhaled_corticosteroids	0.330478
PMSB	Skip-gram	asthma	inhaled_corticosteroids_(ICS)	LABAs	1	LABA	0.731909
PMSB	Skip-gram	asthma	inhaled_corticosteroids_(ICS)	LABAs	2	ICS	0.696551
PMSB	Skip-gram	asthma	inhaled_corticosteroids_(ICS)	LABAs	3	ICS_alone	0.693871
PMSB	Skip-gram	asthma	inhaled_corticosteroids_(ICS)	LABAs	4	a_single_inhaler	0.689251
PMSB	Skip-gram	asthma	inhaled_corticosteroids_(ICS)	LABAs	5	adding_LABA	0.683136
PMSB	Skip-gram	asthma	inhaled_corticosteroids_(ICS)	LABAs	6	budesonide/formoterol	0.680523
PMSB	Skip-gram	asthma	inhaled_corticosteroids_(ICS)	LABAs	7	long-acting_beta2-agonist_(LABA)	0.679229
PMSB	Skip-gram	asthma	inhaled_corticosteroids_(ICS)	LABAs	8	inhaled_corticosteroid	0.671109
PMSB	Skip-gram	asthma	inhaled_corticosteroids_(ICS)	LABAs	9	combination_inhalers	0.667699
PMSB	Skip-gram	asthma	inhaled_corticosteroids_(ICS)	LABAs	10	long-acting_beta2-agonists_(LABA)	0.655403
PMSB	Skip-gram	asthma	inhaled_corticosteroids_(ICS)	LABAs	11	inhaled_corticosteroids	0.654928
PMSB	Skip-gram	asthma	inhaled_corticosteroids_(ICS)	LABAs	12	salmeterol	0.654791
PMSB	CBOW	asthma	inhaled_corticosteroids_(ICS)	anti-LTs	1	long_acting	0.318133
PMSB	CBOW	asthma	inhaled_corticosteroids_(ICS)	anti-LTs	2	partial_response_rates	0.285872
PMSB	CBOW	asthma	inhaled_corticosteroids_(ICS)	anti-LTs	3	conformal	0.280054
PMSB	CBOW	asthma	inhaled_corticosteroids_(ICS)	anti-LTs	4	activated_factor	0.278386
PMSB	CBOW	asthma	inhaled_corticosteroids_(ICS)	anti-LTs	5	is_questionable_given	0.275552
PMSB	CBOW	asthma	inhaled_corticosteroids_(ICS)	anti-LTs	6	could_potentially_provide	0.274141
PMSB	CBOW	asthma	inhaled_corticosteroids_(ICS)	anti-LTs	7	exhaustive_search	0.269335
PMSB	CBOW	asthma	inhaled_corticosteroids_(ICS)	anti-LTs	8	ISOC	0.260382
PMSB	CBOW	asthma	inhaled_corticosteroids_(ICS)	anti-LTs	9	Indice	0.260349
PMSB	CBOW	asthma	inhaled_corticosteroids_(ICS)	anti-LTs	10	acute_migraine_headache	0.260188
PMSB	CBOW	asthma	inhaled_corticosteroids_(ICS)	anti-LTs	11	preventive_therapy	0.260138
PMSB	CBOW	asthma	inhaled_corticosteroids_(ICS)	anti-LTs	12	Cardiovascular_Imaging	0.257884
PMSB	Skip-gram	asthma	inhaled_corticosteroids_(ICS)	anti-LTs	1	long-acting_beta2-agonist_(LABA)	0.672171
PMSB	Skip-gram	asthma	inhaled_corticosteroids_(ICS)	anti-LTs	2	agonists_(LABA)	0.665919
PMSB	Skip-gram	asthma	inhaled_corticosteroids_(ICS)	anti-LTs	3	corticosteroid-sparing_effect	0.661677
PMSB	Skip-gram	asthma	inhaled_corticosteroids_(ICS)	anti-LTs	4	a_single_inhaler	0.657667
PMSB	Skip-gram	asthma	inhaled_corticosteroids_(ICS)	anti-LTs	5	reliever_therapy_versus	0.655455
PMSB	Skip-gram	asthma	inhaled_corticosteroids_(ICS)	anti-LTs	6	preventer	0.652932
PMSB	Skip-gram	asthma	inhaled_corticosteroids_(ICS)	anti-LTs	7	long-acting_beta2	0.652852
PMSB	Skip-gram	asthma	inhaled_corticosteroids_(ICS)	anti-LTs	8	adding_LABA	0.649774
PMSB	Skip-gram	asthma	inhaled_corticosteroids_(ICS)	anti-LTs	9	(LTRA)	0.64904
PMSB	Skip-gram	asthma	inhaled_corticosteroids_(ICS)	anti-LTs	10	long-acting_beta2-agonists_(LABA)	0.647669
PMSB	Skip-gram	asthma	inhaled_corticosteroids_(ICS)	anti-LTs	11	reliever_therapy	0.647004
PMSB	Skip-gram	asthma	inhaled_corticosteroids_(ICS)	anti-LTs	12	long-acting_beta2_agonists	0.646354
PMSB	CBOW	asthma	inhaled_corticosteroids_(ICS)	inhaled_corticosteroid	1	ICS	0.431752
PMSB	CBOW	asthma	inhaled_corticosteroids_(ICS)	inhaled_corticosteroid	2	inhaled_corticosteroids	0.430836
PMSB	CBOW	asthma	inhaled_corticosteroids_(ICS)	inhaled_corticosteroid	3	chronic_asthma	0.419793
PMSB	CBOW	asthma	inhaled_corticosteroids_(ICS)	inhaled_corticosteroid	4	formoterol	0.39732
PMSB	CBOW	asthma	inhaled_corticosteroids_(ICS)	inhaled_corticosteroid	5	budesonide/formoterol	0.381604
PMSB	CBOW	asthma	inhaled_corticosteroids_(ICS)	inhaled_corticosteroid	6	bronchodilator	0.381194
PMSB	CBOW	asthma	inhaled_corticosteroids_(ICS)	inhaled_corticosteroid	7	LABA	0.373657
PMSB	CBOW	asthma	inhaled_corticosteroids_(ICS)	inhaled_corticosteroid	8	fluticasone	0.369409
PMSB	CBOW	asthma	inhaled_corticosteroids_(ICS)	inhaled_corticosteroid	9	long_acting	0.359063
PMSB	CBOW	asthma	inhaled_corticosteroids_(ICS)	inhaled_corticosteroid	10	ipratropium	0.356618
PMSB	CBOW	asthma	inhaled_corticosteroids_(ICS)	inhaled_corticosteroid	11	tiotropium	0.355318
PMSB	CBOW	asthma	inhaled_corticosteroids_(ICS)	inhaled_corticosteroid	12	beta2-agonist	0.353233
PMSB	Skip-gram	asthma	inhaled_corticosteroids_(ICS)	inhaled_corticosteroid	1	inhaled_corticosteroids	0.715694
PMSB	Skip-gram	asthma	inhaled_corticosteroids_(ICS)	inhaled_corticosteroid	2	long-acting_beta2-agonist_(LABA)	0.704395
PMSB	Skip-gram	asthma	inhaled_corticosteroids_(ICS)	inhaled_corticosteroid	3	budesonide/formoterol	0.704066
PMSB	Skip-gram	asthma	inhaled_corticosteroids_(ICS)	inhaled_corticosteroid	4	a_single_inhaler	0.701157
PMSB	Skip-gram	asthma	inhaled_corticosteroids_(ICS)	inhaled_corticosteroid	5	ICS	0.695608
PMSB	Skip-gram	asthma	inhaled_corticosteroids_(ICS)	inhaled_corticosteroid	6	formoterol	0.691294
PMSB	Skip-gram	asthma	inhaled_corticosteroids_(ICS)	inhaled_corticosteroid	7	LABA	0.686869
PMSB	Skip-gram	asthma	inhaled_corticosteroids_(ICS)	inhaled_corticosteroid	8	ICS_alone	0.679437
PMSB	Skip-gram	asthma	inhaled_corticosteroids_(ICS)	inhaled_corticosteroid	9	salmeterol	0.671537
PMSB	Skip-gram	asthma	inhaled_corticosteroids_(ICS)	inhaled_corticosteroid	10	long-acting_beta2-agonists_(LABA)	0.669501
PMSB	Skip-gram	asthma	inhaled_corticosteroids_(ICS)	inhaled_corticosteroid	11	(LABA/ICS)	0.667987
PMSB	Skip-gram	asthma	inhaled_corticosteroids_(ICS)	inhaled_corticosteroid	12	LABAs	0.666954
PMSB	CBOW	asthma	inhaled_corticosteroids_(ICS)	inhaled_corticosteroids	1	ICS	0.466183
PMSB	CBOW	asthma	inhaled_corticosteroids_(ICS)	inhaled_corticosteroids	2	chronic_asthma	0.428615
PMSB	CBOW	asthma	inhaled_corticosteroids_(ICS)	inhaled_corticosteroids	3	persistent_asthma	0.423247
PMSB	CBOW	asthma	inhaled_corticosteroids_(ICS)	inhaled_corticosteroids	4	formoterol	0.398627
PMSB	CBOW	asthma	inhaled_corticosteroids_(ICS)	inhaled_corticosteroids	5	inhaled_corticosteroid	0.376389
PMSB	CBOW	asthma	inhaled_corticosteroids_(ICS)	inhaled_corticosteroids	6	inhaled_steroids	0.37572
PMSB	CBOW	asthma	inhaled_corticosteroids_(ICS)	inhaled_corticosteroids	7	LABA	0.370407
PMSB	CBOW	asthma	inhaled_corticosteroids_(ICS)	inhaled_corticosteroids	8	bronchodilator	0.365145
PMSB	CBOW	asthma	inhaled_corticosteroids_(ICS)	inhaled_corticosteroids	9	long-acting_beta-agonists	0.362741
PMSB	CBOW	asthma	inhaled_corticosteroids_(ICS)	inhaled_corticosteroids	10	ipratropium	0.360848
PMSB	CBOW	asthma	inhaled_corticosteroids_(ICS)	inhaled_corticosteroids	11	long-acting_beta2-agonists	0.360632
PMSB	CBOW	asthma	inhaled_corticosteroids_(ICS)	inhaled_corticosteroids	12	long_acting	0.358463
PMSB	Skip-gram	asthma	inhaled_corticosteroids_(ICS)	inhaled_corticosteroids	1	ICS	0.723888
PMSB	Skip-gram	asthma	inhaled_corticosteroids_(ICS)	inhaled_corticosteroids	2	inhaled_corticosteroid	0.708322
PMSB	Skip-gram	asthma	inhaled_corticosteroids_(ICS)	inhaled_corticosteroids	3	persistent_asthma	0.700143
PMSB	Skip-gram	asthma	inhaled_corticosteroids_(ICS)	inhaled_corticosteroids	4	LABA	0.6938
PMSB	Skip-gram	asthma	inhaled_corticosteroids_(ICS)	inhaled_corticosteroids	5	long-acting_beta2-agonist_(LABA)	0.690887
PMSB	Skip-gram	asthma	inhaled_corticosteroids_(ICS)	inhaled_corticosteroids	6	inhaled_corticosteroids_alone	0.679035
PMSB	Skip-gram	asthma	inhaled_corticosteroids_(ICS)	inhaled_corticosteroids	7	long-acting_beta-agonists	0.677072
PMSB	Skip-gram	asthma	inhaled_corticosteroids_(ICS)	inhaled_corticosteroids	8	formoterol	0.675872
PMSB	Skip-gram	asthma	inhaled_corticosteroids_(ICS)	inhaled_corticosteroids	9	ICS_alone	0.674726
PMSB	Skip-gram	asthma	inhaled_corticosteroids_(ICS)	inhaled_corticosteroids	10	salmeterol	0.67413
PMSB	Skip-gram	asthma	inhaled_corticosteroids_(ICS)	inhaled_corticosteroids	11	budesonide/formoterol	0.673719
PMSB	Skip-gram	asthma	inhaled_corticosteroids_(ICS)	inhaled_corticosteroids	12	a_single_inhaler	0.673592
PMSB	CBOW	asthma	long-acting_beta2-agonists	(LABA/ICS)	1	(LABA/ICS)_versus	0.349334
PMSB	CBOW	asthma	long-acting_beta2-agonists	(LABA/ICS)	2	combination_long-acting_beta2-agonists	0.345535
PMSB	CBOW	asthma	long-acting_beta2-agonists	(LABA/ICS)	3	can_relieve	0.309034
PMSB	CBOW	asthma	long-acting_beta2-agonists	(LABA/ICS)	4	fewer_people	0.299498
PMSB	CBOW	asthma	long-acting_beta2-agonists	(LABA/ICS)	5	long_acting	0.299469
PMSB	CBOW	asthma	long-acting_beta2-agonists	(LABA/ICS)	6	beclomethasone_or_budesonide	0.289829
PMSB	CBOW	asthma	long-acting_beta2-agonists	(LABA/ICS)	7	are_treated_empirically	0.282425
PMSB	CBOW	asthma	long-acting_beta2-agonists	(LABA/ICS)	8	senicapoc_was_terminated	0.277322
PMSB	CBOW	asthma	long-acting_beta2-agonists	(LABA/ICS)	9	or_spinal_analgesia	0.272482
PMSB	CBOW	asthma	long-acting_beta2-agonists	(LABA/ICS)	10	LABA/ICS	0.270994
PMSB	CBOW	asthma	long-acting_beta2-agonists	(LABA/ICS)	11	activated_factor	0.270248
PMSB	CBOW	asthma	long-acting_beta2-agonists	(LABA/ICS)	12	thrombolytic_agents	0.269336
PMSB	Skip-gram	asthma	long-acting_beta2-agonists	(LABA/ICS)	1	long-acting_beta2-agonist_(LABA)	0.730218
PMSB	Skip-gram	asthma	long-acting_beta2-agonists	(LABA/ICS)	2	(LABA/ICS)_versus	0.726295
PMSB	Skip-gram	asthma	long-acting_beta2-agonists	(LABA/ICS)	3	combination_long-acting_beta2-agonists	0.72585
PMSB	Skip-gram	asthma	long-acting_beta2-agonists	(LABA/ICS)	4	LABA/ICS	0.71078
PMSB	Skip-gram	asthma	long-acting_beta2-agonists	(LABA/ICS)	5	agonists_(LABA)	0.695655
PMSB	Skip-gram	asthma	long-acting_beta2-agonists	(LABA/ICS)	6	short-acting_bronchodilators	0.683414
PMSB	Skip-gram	asthma	long-acting_beta2-agonists	(LABA/ICS)	7	adults_whose_asthma	0.680122
PMSB	Skip-gram	asthma	long-acting_beta2-agonists	(LABA/ICS)	8	long-acting_muscarinic_antagonist_(LAMA)	0.677132
PMSB	Skip-gram	asthma	long-acting_beta2-agonists	(LABA/ICS)	9	moderate_airway_obstruction	0.667299
PMSB	Skip-gram	asthma	long-acting_beta2-agonists	(LABA/ICS)	10	fluticasone_versus	0.663073
PMSB	Skip-gram	asthma	long-acting_beta2-agonists	(LABA/ICS)	11	anti-leukotriene_agents	0.660313
PMSB	Skip-gram	asthma	long-acting_beta2-agonists	(LABA/ICS)	12	inhaled_corticosteroid	0.660075
PMSB	CBOW	asthma	long-acting_beta2-agonists	ICS	1	LABA	0.436922
PMSB	CBOW	asthma	long-acting_beta2-agonists	ICS	2	LAMA	0.388577
PMSB	CBOW	asthma	long-acting_beta2-agonists	ICS	3	ICS_alone	0.364325
PMSB	CBOW	asthma	long-acting_beta2-agonists	ICS	4	LTRA	0.362501
PMSB	CBOW	asthma	long-acting_beta2-agonists	ICS	5	persistent_asthma	0.360072
PMSB	CBOW	asthma	long-acting_beta2-agonists	ICS	6	inhaled_corticosteroids_(ICS)	0.359102
PMSB	CBOW	asthma	long-acting_beta2-agonists	ICS	7	chronic_asthma	0.336021
PMSB	CBOW	asthma	long-acting_beta2-agonists	ICS	8	budesonide/formoterol	0.331967
PMSB	CBOW	asthma	long-acting_beta2-agonists	ICS	9	inhaled_corticosteroids	0.324162
PMSB	CBOW	asthma	long-acting_beta2-agonists	ICS	10	fewer_people	0.323714
PMSB	CBOW	asthma	long-acting_beta2-agonists	ICS	11	improves_asthma_control	0.320989
PMSB	CBOW	asthma	long-acting_beta2-agonists	ICS	12	an_exacerbation	0.316966
PMSB	Skip-gram	asthma	long-acting_beta2-agonists	ICS	1	LABA	0.755085
PMSB	Skip-gram	asthma	long-acting_beta2-agonists	ICS	2	ICS_alone	0.725186
PMSB	Skip-gram	asthma	long-acting_beta2-agonists	ICS	3	ICS_versus	0.699365
PMSB	Skip-gram	asthma	long-acting_beta2-agonists	ICS	4	adding_LABA	0.685738
PMSB	Skip-gram	asthma	long-acting_beta2-agonists	ICS	5	exacerbations_requiring_rescue_oral	0.674219
PMSB	Skip-gram	asthma	long-acting_beta2-agonists	ICS	6	long-acting_beta2-agonist_(LABA)	0.673226
PMSB	Skip-gram	asthma	long-acting_beta2-agonists	ICS	7	LABA_compared_with	0.671451
PMSB	Skip-gram	asthma	long-acting_beta2-agonists	ICS	8	adults_whose_asthma	0.667721
PMSB	Skip-gram	asthma	long-acting_beta2-agonists	ICS	9	exacerbations_requiring_systemic_steroids	0.659304
PMSB	Skip-gram	asthma	long-acting_beta2-agonists	ICS	10	ICS_dose	0.658767
PMSB	Skip-gram	asthma	long-acting_beta2-agonists	ICS	11	LAMA	0.656986
PMSB	Skip-gram	asthma	long-acting_beta2-agonists	ICS	12	anti-leukotriene_agents	0.654784
PMSB	CBOW	asthma	long-acting_beta2-agonists	LABAs	1	LAMA	0.353266
PMSB	CBOW	asthma	long-acting_beta2-agonists	LABAs	2	(LABA/ICS)	0.347791
PMSB	CBOW	asthma	long-acting_beta2-agonists	LABAs	3	ICSs	0.3423
PMSB	CBOW	asthma	long-acting_beta2-agonists	LABAs	4	long_acting	0.332073
PMSB	CBOW	asthma	long-acting_beta2-agonists	LABAs	5	LABA	0.321951
PMSB	CBOW	asthma	long-acting_beta2-agonists	LABAs	6	tiotropium	0.311741
PMSB	CBOW	asthma	long-acting_beta2-agonists	LABAs	7	inhaled_corticosteroids_(ICSs)	0.310376
PMSB	CBOW	asthma	long-acting_beta2-agonists	LABAs	8	inhaled_long-acting	0.306042
PMSB	CBOW	asthma	long-acting_beta2-agonists	LABAs	9	as_add-on_therapy	0.300296
PMSB	CBOW	asthma	long-acting_beta2-agonists	LABAs	10	ICS_alone	0.295282
PMSB	CBOW	asthma	long-acting_beta2-agonists	LABAs	11	chronic_asthma	0.293797
PMSB	CBOW	asthma	long-acting_beta2-agonists	LABAs	12	ICS	0.293503
PMSB	Skip-gram	asthma	long-acting_beta2-agonists	LABAs	1	long-acting_beta2-agonist_(LABA)	0.70687
PMSB	Skip-gram	asthma	long-acting_beta2-agonists	LABAs	2	LABA	0.684404
PMSB	Skip-gram	asthma	long-acting_beta2-agonists	LABAs	3	adding_LABA	0.671089
PMSB	Skip-gram	asthma	long-acting_beta2-agonists	LABAs	4	(LABA/ICS)	0.670492
PMSB	Skip-gram	asthma	long-acting_beta2-agonists	LABAs	5	short-acting_bronchodilators	0.668557
PMSB	Skip-gram	asthma	long-acting_beta2-agonists	LABAs	6	ICS_alone	0.663524
PMSB	Skip-gram	asthma	long-acting_beta2-agonists	LABAs	7	aclidinium	0.66255
PMSB	Skip-gram	asthma	long-acting_beta2-agonists	LABAs	8	versus_LABA	0.662318
PMSB	Skip-gram	asthma	long-acting_beta2-agonists	LABAs	9	a_single_inhaler	0.66183
PMSB	Skip-gram	asthma	long-acting_beta2-agonists	LABAs	10	long-acting_beta-agonist	0.660148
PMSB	Skip-gram	asthma	long-acting_beta2-agonists	LABAs	11	inhaled_corticosteroid	0.659295
PMSB	Skip-gram	asthma	long-acting_beta2-agonists	LABAs	12	reduced_exacerbations	0.657345
PMSB	CBOW	asthma	long-acting_beta2-agonists	anti-LTs	1	long_acting	0.309876
PMSB	CBOW	asthma	long-acting_beta2-agonists	anti-LTs	2	one_way_to_reduce	0.297741
PMSB	CBOW	asthma	long-acting_beta2-agonists	anti-LTs	3	conformal	0.285204
PMSB	CBOW	asthma	long-acting_beta2-agonists	anti-LTs	4	activated_factor	0.283454
PMSB	CBOW	asthma	long-acting_beta2-agonists	anti-LTs	5	post-radical_prostatectomy	0.282022
PMSB	CBOW	asthma	long-acting_beta2-agonists	anti-LTs	6	5-HT3-receptor_antagonists	0.279427
PMSB	CBOW	asthma	long-acting_beta2-agonists	anti-LTs	7	backward_citation_tracking	0.278819
PMSB	CBOW	asthma	long-acting_beta2-agonists	anti-LTs	8	radiological_union	0.278722
PMSB	CBOW	asthma	long-acting_beta2-agonists	anti-LTs	9	ischaemic_myocardium	0.272579
PMSB	CBOW	asthma	long-acting_beta2-agonists	anti-LTs	10	systematizing	0.270196
PMSB	CBOW	asthma	long-acting_beta2-agonists	anti-LTs	11	droperidol	0.267467
PMSB	CBOW	asthma	long-acting_beta2-agonists	anti-LTs	12	varied_between_0	0.264797
PMSB	Skip-gram	asthma	long-acting_beta2-agonists	anti-LTs	1	agonists_(LABA)	0.68827
PMSB	Skip-gram	asthma	long-acting_beta2-agonists	anti-LTs	2	long-acting_beta2-agonist_(LABA)	0.688035
PMSB	Skip-gram	asthma	long-acting_beta2-agonists	anti-LTs	3	long_acting_bronchodilators	0.658921
PMSB	Skip-gram	asthma	long-acting_beta2-agonists	anti-LTs	4	(LABA/ICS)	0.657641
PMSB	Skip-gram	asthma	long-acting_beta2-agonists	anti-LTs	5	anti-leukotriene_agents	0.653758
PMSB	Skip-gram	asthma	long-acting_beta2-agonists	anti-LTs	6	step-down_therapy	0.645179
PMSB	Skip-gram	asthma	long-acting_beta2-agonists	anti-LTs	7	preventer	0.644177
PMSB	Skip-gram	asthma	long-acting_beta2-agonists	anti-LTs	8	short-acting_bronchodilators	0.63986
PMSB	Skip-gram	asthma	long-acting_beta2-agonists	anti-LTs	9	anticholinergic_bronchodilator	0.638333
PMSB	Skip-gram	asthma	long-acting_beta2-agonists	anti-LTs	10	fluticasone_versus	0.63423
PMSB	Skip-gram	asthma	long-acting_beta2-agonists	anti-LTs	11	long-acting_beta2	0.634053
PMSB	Skip-gram	asthma	long-acting_beta2-agonists	anti-LTs	12	low-dose_inhaled	0.633104
PMSB	CBOW	asthma	long-acting_beta2-agonists	inhaled_corticosteroid	1	chronic_asthma	0.372375
PMSB	CBOW	asthma	long-acting_beta2-agonists	inhaled_corticosteroid	2	beta2-agonist	0.366822
PMSB	CBOW	asthma	long-acting_beta2-agonists	inhaled_corticosteroid	3	long_acting	0.365816
PMSB	CBOW	asthma	long-acting_beta2-agonists	inhaled_corticosteroid	4	budesonide/formoterol	0.346143
PMSB	CBOW	asthma	long-acting_beta2-agonists	inhaled_corticosteroid	5	fluticasone	0.346036
PMSB	CBOW	asthma	long-acting_beta2-agonists	inhaled_corticosteroid	6	formoterol	0.34506
PMSB	CBOW	asthma	long-acting_beta2-agonists	inhaled_corticosteroid	7	inhaled_corticosteroids	0.343154
PMSB	CBOW	asthma	long-acting_beta2-agonists	inhaled_corticosteroid	8	ICS	0.331699
PMSB	CBOW	asthma	long-acting_beta2-agonists	inhaled_corticosteroid	9	tiotropium	0.327627
PMSB	CBOW	asthma	long-acting_beta2-agonists	inhaled_corticosteroid	10	LAMA	0.320627
PMSB	CBOW	asthma	long-acting_beta2-agonists	inhaled_corticosteroid	11	inhaler	0.319436
PMSB	CBOW	asthma	long-acting_beta2-agonists	inhaled_corticosteroid	12	oral_steroids	0.31882
PMSB	Skip-gram	asthma	long-acting_beta2-agonists	inhaled_corticosteroid	1	long-acting_beta2-agonist_(LABA)	0.728619
PMSB	Skip-gram	asthma	long-acting_beta2-agonists	inhaled_corticosteroid	2	(LABA/ICS)	0.713818
PMSB	Skip-gram	asthma	long-acting_beta2-agonists	inhaled_corticosteroid	3	inhaled_corticosteroids	0.677631
PMSB	Skip-gram	asthma	long-acting_beta2-agonists	inhaled_corticosteroid	4	inhaled_corticosteroids_alone	0.673142
PMSB	Skip-gram	asthma	long-acting_beta2-agonists	inhaled_corticosteroid	5	a_single_inhaler	0.670803
PMSB	Skip-gram	asthma	long-acting_beta2-agonists	inhaled_corticosteroid	6	fluticasone_versus	0.665961
PMSB	Skip-gram	asthma	long-acting_beta2-agonists	inhaled_corticosteroid	7	long-acting_beta-agonist	0.665846
PMSB	Skip-gram	asthma	long-acting_beta2-agonists	inhaled_corticosteroid	8	agonists_(LABA)	0.659255
PMSB	Skip-gram	asthma	long-acting_beta2-agonists	inhaled_corticosteroid	9	budesonide/formoterol	0.657957
PMSB	Skip-gram	asthma	long-acting_beta2-agonists	inhaled_corticosteroid	10	inhaled_fluticasone	0.657804
PMSB	Skip-gram	asthma	long-acting_beta2-agonists	inhaled_corticosteroid	11	long-acting_beta2-agonists_(LABA)	0.65281
PMSB	Skip-gram	asthma	long-acting_beta2-agonists	inhaled_corticosteroid	12	short-acting_bronchodilators	0.651859
PMSB	CBOW	asthma	long-acting_beta2-agonists	inhaled_corticosteroids	1	chronic_asthma	0.395376
PMSB	CBOW	asthma	long-acting_beta2-agonists	inhaled_corticosteroids	2	ICS	0.380613
PMSB	CBOW	asthma	long-acting_beta2-agonists	inhaled_corticosteroids	3	long_acting	0.377552
PMSB	CBOW	asthma	long-acting_beta2-agonists	inhaled_corticosteroids	4	inhaled_corticosteroids_(ICS)	0.374939
PMSB	CBOW	asthma	long-acting_beta2-agonists	inhaled_corticosteroids	5	(LABA/ICS)	0.373336
PMSB	CBOW	asthma	long-acting_beta2-agonists	inhaled_corticosteroids	6	persistent_asthma	0.372808
PMSB	CBOW	asthma	long-acting_beta2-agonists	inhaled_corticosteroids	7	formoterol	0.35969
PMSB	CBOW	asthma	long-acting_beta2-agonists	inhaled_corticosteroids	8	LAMA	0.359264
PMSB	CBOW	asthma	long-acting_beta2-agonists	inhaled_corticosteroids	9	inhaled_steroids	0.355224
PMSB	CBOW	asthma	long-acting_beta2-agonists	inhaled_corticosteroids	10	inhaled_corticosteroid	0.353762
PMSB	CBOW	asthma	long-acting_beta2-agonists	inhaled_corticosteroids	11	beta2-agonist	0.34018
PMSB	CBOW	asthma	long-acting_beta2-agonists	inhaled_corticosteroids	12	as_add-on_therapy	0.338532
PMSB	Skip-gram	asthma	long-acting_beta2-agonists	inhaled_corticosteroids	1	long-acting_beta2-agonist_(LABA)	0.726625
PMSB	Skip-gram	asthma	long-acting_beta2-agonists	inhaled_corticosteroids	2	(LABA/ICS)	0.715432
PMSB	Skip-gram	asthma	long-acting_beta2-agonists	inhaled_corticosteroids	3	inhaled_corticosteroids_alone	0.70702
PMSB	Skip-gram	asthma	long-acting_beta2-agonists	inhaled_corticosteroids	4	inhaled_corticosteroid	0.704309
PMSB	Skip-gram	asthma	long-acting_beta2-agonists	inhaled_corticosteroids	5	anti-leukotriene_agents	0.694499
PMSB	Skip-gram	asthma	long-acting_beta2-agonists	inhaled_corticosteroids	6	moderate_airway_obstruction	0.677925
PMSB	Skip-gram	asthma	long-acting_beta2-agonists	inhaled_corticosteroids	7	long-acting_beta-agonists	0.67168
PMSB	Skip-gram	asthma	long-acting_beta2-agonists	inhaled_corticosteroids	8	agonists_(LABA)	0.669942
PMSB	Skip-gram	asthma	long-acting_beta2-agonists	inhaled_corticosteroids	9	persistent_asthma	0.669183
PMSB	Skip-gram	asthma	long-acting_beta2-agonists	inhaled_corticosteroids	10	LABA/ICS	0.667
PMSB	Skip-gram	asthma	long-acting_beta2-agonists	inhaled_corticosteroids	11	fluticasone_versus	0.659319
PMSB	Skip-gram	asthma	long-acting_beta2-agonists	inhaled_corticosteroids	12	short-acting_bronchodilators	0.654835
PMSB	CBOW	asthma	long-acting_beta2-agonists	inhaled_corticosteroids_(ICS)	1	ICS	0.364904
PMSB	CBOW	asthma	long-acting_beta2-agonists	inhaled_corticosteroids_(ICS)	2	chronic_asthma	0.356531
PMSB	CBOW	asthma	long-acting_beta2-agonists	inhaled_corticosteroids_(ICS)	3	long_acting	0.334168
PMSB	CBOW	asthma	long-acting_beta2-agonists	inhaled_corticosteroids_(ICS)	4	LAMA	0.330155
PMSB	CBOW	asthma	long-acting_beta2-agonists	inhaled_corticosteroids_(ICS)	5	long-acting_beta2-agonists_(LABA)	0.32608
PMSB	CBOW	asthma	long-acting_beta2-agonists	inhaled_corticosteroids_(ICS)	6	inhaled_corticosteroids	0.324336
PMSB	CBOW	asthma	long-acting_beta2-agonists	inhaled_corticosteroids_(ICS)	7	LABA	0.321616
PMSB	CBOW	asthma	long-acting_beta2-agonists	inhaled_corticosteroids_(ICS)	8	persistent_asthma	0.316592
PMSB	CBOW	asthma	long-acting_beta2-agonists	inhaled_corticosteroids_(ICS)	9	bronchodilator	0.314782
PMSB	CBOW	asthma	long-acting_beta2-agonists	inhaled_corticosteroids_(ICS)	10	adults_whose_asthma	0.309328
PMSB	CBOW	asthma	long-acting_beta2-agonists	inhaled_corticosteroids_(ICS)	11	beta-agonist	0.303976
PMSB	CBOW	asthma	long-acting_beta2-agonists	inhaled_corticosteroids_(ICS)	12	long-acting_muscarinic_antagonist_(LAMA)	0.300137
PMSB	Skip-gram	asthma	long-acting_beta2-agonists	inhaled_corticosteroids_(ICS)	1	long-acting_beta2-agonist_(LABA)	0.718426
PMSB	Skip-gram	asthma	long-acting_beta2-agonists	inhaled_corticosteroids_(ICS)	2	ICS	0.683839
PMSB	Skip-gram	asthma	long-acting_beta2-agonists	inhaled_corticosteroids_(ICS)	3	(LABA/ICS)	0.683769
PMSB	Skip-gram	asthma	long-acting_beta2-agonists	inhaled_corticosteroids_(ICS)	4	ICS_alone	0.683566
PMSB	Skip-gram	asthma	long-acting_beta2-agonists	inhaled_corticosteroids_(ICS)	5	long-acting_beta2-agonists_(LABA)	0.681125
PMSB	Skip-gram	asthma	long-acting_beta2-agonists	inhaled_corticosteroids_(ICS)	6	a_single_inhaler	0.678745
PMSB	Skip-gram	asthma	long-acting_beta2-agonists	inhaled_corticosteroids_(ICS)	7	LABA	0.678517
PMSB	Skip-gram	asthma	long-acting_beta2-agonists	inhaled_corticosteroids_(ICS)	8	inhaled_corticosteroids	0.677645
PMSB	Skip-gram	asthma	long-acting_beta2-agonists	inhaled_corticosteroids_(ICS)	9	persistent_asthma	0.675575
PMSB	Skip-gram	asthma	long-acting_beta2-agonists	inhaled_corticosteroids_(ICS)	10	agonists_(LABA)	0.669455
PMSB	Skip-gram	asthma	long-acting_beta2-agonists	inhaled_corticosteroids_(ICS)	11	inhaled_corticosteroid	0.667964
PMSB	Skip-gram	asthma	long-acting_beta2-agonists	inhaled_corticosteroids_(ICS)	12	adding_LABA	0.663771
PMSB	CBOW	asthma	long-acting_beta2-agonists_(LABA)	(LABA/ICS)	1	long-acting_bronchodilators_comprising	0.312336
PMSB	CBOW	asthma	long-acting_beta2-agonists_(LABA)	(LABA/ICS)	2	long-acting_beta2-agonists	0.30551
PMSB	CBOW	asthma	long-acting_beta2-agonists_(LABA)	(LABA/ICS)	3	managing_persistent_symptoms	0.287806
PMSB	CBOW	asthma	long-acting_beta2-agonists_(LABA)	(LABA/ICS)	4	continuous_intravenous_administration	0.287659
PMSB	CBOW	asthma	long-acting_beta2-agonists_(LABA)	(LABA/ICS)	5	PAFs	0.283278
PMSB	CBOW	asthma	long-acting_beta2-agonists_(LABA)	(LABA/ICS)	6	(LTRA)	0.276094
PMSB	CBOW	asthma	long-acting_beta2-agonists_(LABA)	(LABA/ICS)	7	has_improved_survival	0.274616
PMSB	CBOW	asthma	long-acting_beta2-agonists_(LABA)	(LABA/ICS)	8	taking_regular_inhaled_corticosteroids	0.268424
PMSB	CBOW	asthma	long-acting_beta2-agonists_(LABA)	(LABA/ICS)	9	fluticasone_versus	0.263371
PMSB	CBOW	asthma	long-acting_beta2-agonists_(LABA)	(LABA/ICS)	10	short_interval	0.262231
PMSB	CBOW	asthma	long-acting_beta2-agonists_(LABA)	(LABA/ICS)	11	people_with_myasthenia_gravis	0.260539
PMSB	CBOW	asthma	long-acting_beta2-agonists_(LABA)	(LABA/ICS)	12	agonists_for_preventing	0.258719
PMSB	Skip-gram	asthma	long-acting_beta2-agonists_(LABA)	(LABA/ICS)	1	agonists_(LABA)	0.719648
PMSB	Skip-gram	asthma	long-acting_beta2-agonists_(LABA)	(LABA/ICS)	2	adding_LABA	0.718338
PMSB	Skip-gram	asthma	long-acting_beta2-agonists_(LABA)	(LABA/ICS)	3	short-acting_bronchodilators	0.713944
PMSB	Skip-gram	asthma	long-acting_beta2-agonists_(LABA)	(LABA/ICS)	4	combination_long-acting_beta2-agonists	0.710782
PMSB	Skip-gram	asthma	long-acting_beta2-agonists_(LABA)	(LABA/ICS)	5	(LABA/ICS)_versus	0.706093
PMSB	Skip-gram	asthma	long-acting_beta2-agonists_(LABA)	(LABA/ICS)	6	long-acting_beta2-agonist_(LABA)	0.704725
PMSB	Skip-gram	asthma	long-acting_beta2-agonists_(LABA)	(LABA/ICS)	7	long-acting_beta2-agonist	0.700889
PMSB	Skip-gram	asthma	long-acting_beta2-agonists_(LABA)	(LABA/ICS)	8	long-acting_muscarinic_antagonist_(LAMA)	0.698845
PMSB	Skip-gram	asthma	long-acting_beta2-agonists_(LABA)	(LABA/ICS)	9	one_inhaler	0.696945
PMSB	Skip-gram	asthma	long-acting_beta2-agonists_(LABA)	(LABA/ICS)	10	adults_whose_asthma	0.69503
PMSB	Skip-gram	asthma	long-acting_beta2-agonists_(LABA)	(LABA/ICS)	11	fluticasone_versus	0.693278
PMSB	Skip-gram	asthma	long-acting_beta2-agonists_(LABA)	(LABA/ICS)	12	LABA/ICS	0.690682
PMSB	CBOW	asthma	long-acting_beta2-agonists_(LABA)	ICS	1	inhaled_corticosteroids_(ICS)	0.428368
PMSB	CBOW	asthma	long-acting_beta2-agonists_(LABA)	ICS	2	taking_regular_inhaled_corticosteroids	0.400938
PMSB	CBOW	asthma	long-acting_beta2-agonists_(LABA)	ICS	3	LABA	0.391239
PMSB	CBOW	asthma	long-acting_beta2-agonists_(LABA)	ICS	4	long-acting_bronchodilators_comprising	0.351812
PMSB	CBOW	asthma	long-acting_beta2-agonists_(LABA)	ICS	5	(LTRA)	0.335309
PMSB	CBOW	asthma	long-acting_beta2-agonists_(LABA)	ICS	6	ICS_alone	0.33415
PMSB	CBOW	asthma	long-acting_beta2-agonists_(LABA)	ICS	7	who_remain_symptomatic	0.316997
PMSB	CBOW	asthma	long-acting_beta2-agonists_(LABA)	ICS	8	anti-leukotrienes	0.313714
PMSB	CBOW	asthma	long-acting_beta2-agonists_(LABA)	ICS	9	persistent_asthma	0.304795
PMSB	CBOW	asthma	long-acting_beta2-agonists_(LABA)	ICS	10	LTRA	0.302843
PMSB	CBOW	asthma	long-acting_beta2-agonists_(LABA)	ICS	11	long-acting_beta2-agonists	0.298667
PMSB	CBOW	asthma	long-acting_beta2-agonists_(LABA)	ICS	12	ipratropium	0.294424
PMSB	Skip-gram	asthma	long-acting_beta2-agonists_(LABA)	ICS	1	LABA	0.752205
PMSB	Skip-gram	asthma	long-acting_beta2-agonists_(LABA)	ICS	2	adding_LABA	0.731782
PMSB	Skip-gram	asthma	long-acting_beta2-agonists_(LABA)	ICS	3	ICS_alone	0.728748
PMSB	Skip-gram	asthma	long-acting_beta2-agonists_(LABA)	ICS	4	LABA_compared_with	0.688445
PMSB	Skip-gram	asthma	long-acting_beta2-agonists_(LABA)	ICS	5	exacerbations_requiring_systemic_steroids	0.684176
PMSB	Skip-gram	asthma	long-acting_beta2-agonists_(LABA)	ICS	6	exacerbations_requiring_rescue_oral	0.682359
PMSB	Skip-gram	asthma	long-acting_beta2-agonists_(LABA)	ICS	7	low-dose_ICS	0.674961
PMSB	Skip-gram	asthma	long-acting_beta2-agonists_(LABA)	ICS	8	adults_whose_asthma	0.664965
PMSB	Skip-gram	asthma	long-acting_beta2-agonists_(LABA)	ICS	9	inhaled_corticosteroids_(ICS)	0.664558
PMSB	Skip-gram	asthma	long-acting_beta2-agonists_(LABA)	ICS	10	400_mcg/day	0.664514
PMSB	Skip-gram	asthma	long-acting_beta2-agonists_(LABA)	ICS	11	higher_ICS_dose	0.661978
PMSB	Skip-gram	asthma	long-acting_beta2-agonists_(LABA)	ICS	12	need_for_rescue_oral	0.661815
PMSB	CBOW	asthma	long-acting_beta2-agonists_(LABA)	LABAs	1	long-acting_bronchodilators_comprising	0.361318
PMSB	CBOW	asthma	long-acting_beta2-agonists_(LABA)	LABAs	2	inhaled_corticosteroids_(ICS)	0.327813
PMSB	CBOW	asthma	long-acting_beta2-agonists_(LABA)	LABAs	3	managing_persistent_symptoms	0.319883
PMSB	CBOW	asthma	long-acting_beta2-agonists_(LABA)	LABAs	4	taking_regular_inhaled_corticosteroids	0.310754
PMSB	CBOW	asthma	long-acting_beta2-agonists_(LABA)	LABAs	5	(LABA)	0.302846
PMSB	CBOW	asthma	long-acting_beta2-agonists_(LABA)	LABAs	6	anti-muscarinic_agents	0.274994
PMSB	CBOW	asthma	long-acting_beta2-agonists_(LABA)	LABAs	7	/million	0.271085
PMSB	CBOW	asthma	long-acting_beta2-agonists_(LABA)	LABAs	8	fluticasone_versus	0.269868
PMSB	CBOW	asthma	long-acting_beta2-agonists_(LABA)	LABAs	9	tiotropium	0.268462
PMSB	CBOW	asthma	long-acting_beta2-agonists_(LABA)	LABAs	10	long-acting_beta2-agonists	0.267682
PMSB	CBOW	asthma	long-acting_beta2-agonists_(LABA)	LABAs	11	ipratropium	0.265154
PMSB	CBOW	asthma	long-acting_beta2-agonists_(LABA)	LABAs	12	inhaled_corticosteroids_(ICSs)	0.264968
PMSB	Skip-gram	asthma	long-acting_beta2-agonists_(LABA)	LABAs	1	adding_LABA	0.719889
PMSB	Skip-gram	asthma	long-acting_beta2-agonists_(LABA)	LABAs	2	long-acting_beta2-agonist	0.691352
PMSB	Skip-gram	asthma	long-acting_beta2-agonists_(LABA)	LABAs	3	reduced_exacerbations	0.689196
PMSB	Skip-gram	asthma	long-acting_beta2-agonists_(LABA)	LABAs	4	long-acting_beta-agonist	0.688482
PMSB	Skip-gram	asthma	long-acting_beta2-agonists_(LABA)	LABAs	5	combination_inhalers	0.687854
PMSB	Skip-gram	asthma	long-acting_beta2-agonists_(LABA)	LABAs	6	aclidinium	0.686783
PMSB	Skip-gram	asthma	long-acting_beta2-agonists_(LABA)	LABAs	7	a_single_inhaler	0.685141
PMSB	Skip-gram	asthma	long-acting_beta2-agonists_(LABA)	LABAs	8	LABA	0.685028
PMSB	Skip-gram	asthma	long-acting_beta2-agonists_(LABA)	LABAs	9	short-acting_bronchodilators	0.684035
PMSB	Skip-gram	asthma	long-acting_beta2-agonists_(LABA)	LABAs	10	adding_tiotropium_to	0.674613
PMSB	Skip-gram	asthma	long-acting_beta2-agonists_(LABA)	LABAs	11	tiotropium_bromide	0.671363
PMSB	Skip-gram	asthma	long-acting_beta2-agonists_(LABA)	LABAs	12	ICS_alone	0.670398
PMSB	CBOW	asthma	long-acting_beta2-agonists_(LABA)	anti-LTs	1	assimilating	0.290698
PMSB	CBOW	asthma	long-acting_beta2-agonists_(LABA)	anti-LTs	2	conformal	0.290191
PMSB	CBOW	asthma	long-acting_beta2-agonists_(LABA)	anti-LTs	3	anti-muscarinic_agents	0.268855
PMSB	CBOW	asthma	long-acting_beta2-agonists_(LABA)	anti-LTs	4	exhaustive_search	0.266518
PMSB	CBOW	asthma	long-acting_beta2-agonists_(LABA)	anti-LTs	5	direct_admission	0.260415
PMSB	CBOW	asthma	long-acting_beta2-agonists_(LABA)	anti-LTs	6	performed_Finally	0.256635
PMSB	CBOW	asthma	long-acting_beta2-agonists_(LABA)	anti-LTs	7	Sonic_hedgehog	0.24949
PMSB	CBOW	asthma	long-acting_beta2-agonists_(LABA)	anti-LTs	8	enteritis	0.248198
PMSB	CBOW	asthma	long-acting_beta2-agonists_(LABA)	anti-LTs	9	nonequilibrium	0.24794
PMSB	CBOW	asthma	long-acting_beta2-agonists_(LABA)	anti-LTs	10	promising_technology	0.247863
PMSB	CBOW	asthma	long-acting_beta2-agonists_(LABA)	anti-LTs	11	mimicking	0.247763
PMSB	CBOW	asthma	long-acting_beta2-agonists_(LABA)	anti-LTs	12	endothelin_receptor_antagonists_(ERAs)	0.247172
PMSB	Skip-gram	asthma	long-acting_beta2-agonists_(LABA)	anti-LTs	1	agonists_(LABA)	0.703758
PMSB	Skip-gram	asthma	long-acting_beta2-agonists_(LABA)	anti-LTs	2	adding_LABA	0.682643
PMSB	Skip-gram	asthma	long-acting_beta2-agonists_(LABA)	anti-LTs	3	(LTRA)	0.680939
PMSB	Skip-gram	asthma	long-acting_beta2-agonists_(LABA)	anti-LTs	4	anticholinergic_bronchodilator	0.676944
PMSB	Skip-gram	asthma	long-acting_beta2-agonists_(LABA)	anti-LTs	5	preventer	0.676666
PMSB	Skip-gram	asthma	long-acting_beta2-agonists_(LABA)	anti-LTs	6	low-dose_inhaled	0.670221
PMSB	Skip-gram	asthma	long-acting_beta2-agonists_(LABA)	anti-LTs	7	one_inhaler	0.666337
PMSB	Skip-gram	asthma	long-acting_beta2-agonists_(LABA)	anti-LTs	8	once_asthma_control	0.666007
PMSB	Skip-gram	asthma	long-acting_beta2-agonists_(LABA)	anti-LTs	9	long_acting_bronchodilators	0.664738
PMSB	Skip-gram	asthma	long-acting_beta2-agonists_(LABA)	anti-LTs	10	short-acting_bronchodilators	0.662443
PMSB	Skip-gram	asthma	long-acting_beta2-agonists_(LABA)	anti-LTs	11	adding_long-acting	0.662262
PMSB	Skip-gram	asthma	long-acting_beta2-agonists_(LABA)	anti-LTs	12	anticholinergic_agent	0.661363
PMSB	CBOW	asthma	long-acting_beta2-agonists_(LABA)	inhaled_corticosteroid	1	long-acting_bronchodilators_comprising	0.416634
PMSB	CBOW	asthma	long-acting_beta2-agonists_(LABA)	inhaled_corticosteroid	2	managing_persistent_symptoms	0.340915
PMSB	CBOW	asthma	long-acting_beta2-agonists_(LABA)	inhaled_corticosteroid	3	inhaled_corticosteroids_(ICS)	0.32875
PMSB	CBOW	asthma	long-acting_beta2-agonists_(LABA)	inhaled_corticosteroid	4	anti-muscarinic_agents	0.317128
PMSB	CBOW	asthma	long-acting_beta2-agonists_(LABA)	inhaled_corticosteroid	5	taking_regular_inhaled_corticosteroids	0.317047
PMSB	CBOW	asthma	long-acting_beta2-agonists_(LABA)	inhaled_corticosteroid	6	chronic_asthma	0.311839
PMSB	CBOW	asthma	long-acting_beta2-agonists_(LABA)	inhaled_corticosteroid	7	ipratropium	0.310629
PMSB	CBOW	asthma	long-acting_beta2-agonists_(LABA)	inhaled_corticosteroid	8	long-acting_beta-agonists	0.301792
PMSB	CBOW	asthma	long-acting_beta2-agonists_(LABA)	inhaled_corticosteroid	9	long-acting_beta-agonist	0.299212
PMSB	CBOW	asthma	long-acting_beta2-agonists_(LABA)	inhaled_corticosteroid	10	(LTRA)	0.297674
PMSB	CBOW	asthma	long-acting_beta2-agonists_(LABA)	inhaled_corticosteroid	11	formoterol	0.296724
PMSB	CBOW	asthma	long-acting_beta2-agonists_(LABA)	inhaled_corticosteroid	12	inhaled_corticosteroids	0.293002
PMSB	Skip-gram	asthma	long-acting_beta2-agonists_(LABA)	inhaled_corticosteroid	1	long-acting_beta-agonist	0.699255
PMSB	Skip-gram	asthma	long-acting_beta2-agonists_(LABA)	inhaled_corticosteroid	2	a_single_inhaler	0.69919
PMSB	Skip-gram	asthma	long-acting_beta2-agonists_(LABA)	inhaled_corticosteroid	3	(LABA/ICS)	0.695962
PMSB	Skip-gram	asthma	long-acting_beta2-agonists_(LABA)	inhaled_corticosteroid	4	long-acting_beta2-agonist_(LABA)	0.691916
PMSB	Skip-gram	asthma	long-acting_beta2-agonists_(LABA)	inhaled_corticosteroid	5	one_inhaler	0.690737
PMSB	Skip-gram	asthma	long-acting_beta2-agonists_(LABA)	inhaled_corticosteroid	6	long-acting_beta2-agonist	0.689152
PMSB	Skip-gram	asthma	long-acting_beta2-agonists_(LABA)	inhaled_corticosteroid	7	adding_LABA	0.688063
PMSB	Skip-gram	asthma	long-acting_beta2-agonists_(LABA)	inhaled_corticosteroid	8	budesonide/formoterol	0.688054
PMSB	Skip-gram	asthma	long-acting_beta2-agonists_(LABA)	inhaled_corticosteroid	9	fluticasone_versus	0.686518
PMSB	Skip-gram	asthma	long-acting_beta2-agonists_(LABA)	inhaled_corticosteroid	10	combination_inhalers	0.68567
PMSB	Skip-gram	asthma	long-acting_beta2-agonists_(LABA)	inhaled_corticosteroid	11	aclidinium	0.673793
PMSB	Skip-gram	asthma	long-acting_beta2-agonists_(LABA)	inhaled_corticosteroid	12	long-acting_beta-agonists	0.673499
PMSB	CBOW	asthma	long-acting_beta2-agonists_(LABA)	inhaled_corticosteroids	1	inhaled_corticosteroids_(ICS)	0.436857
PMSB	CBOW	asthma	long-acting_beta2-agonists_(LABA)	inhaled_corticosteroids	2	inhaled_steroids	0.351864
PMSB	CBOW	asthma	long-acting_beta2-agonists_(LABA)	inhaled_corticosteroids	3	chronic_asthma	0.33768
PMSB	CBOW	asthma	long-acting_beta2-agonists_(LABA)	inhaled_corticosteroids	4	taking_regular_inhaled_corticosteroids	0.334417
PMSB	CBOW	asthma	long-acting_beta2-agonists_(LABA)	inhaled_corticosteroids	5	long-acting_beta-agonists	0.3315
PMSB	CBOW	asthma	long-acting_beta2-agonists_(LABA)	inhaled_corticosteroids	6	ipratropium	0.329757
PMSB	CBOW	asthma	long-acting_beta2-agonists_(LABA)	inhaled_corticosteroids	7	long-acting_bronchodilators_comprising	0.323124
PMSB	CBOW	asthma	long-acting_beta2-agonists_(LABA)	inhaled_corticosteroids	8	long-acting_beta2-agonists	0.319058
PMSB	CBOW	asthma	long-acting_beta2-agonists_(LABA)	inhaled_corticosteroids	9	(LTRA)	0.317147
PMSB	CBOW	asthma	long-acting_beta2-agonists_(LABA)	inhaled_corticosteroids	10	inhaled_corticosteroid	0.315978
PMSB	CBOW	asthma	long-acting_beta2-agonists_(LABA)	inhaled_corticosteroids	11	formoterol	0.31381
PMSB	CBOW	asthma	long-acting_beta2-agonists_(LABA)	inhaled_corticosteroids	12	persistent_asthma	0.30904
PMSB	Skip-gram	asthma	long-acting_beta2-agonists_(LABA)	inhaled_corticosteroids	1	inhaled_corticosteroid	0.714868
PMSB	Skip-gram	asthma	long-acting_beta2-agonists_(LABA)	inhaled_corticosteroids	2	long-acting_beta-agonists	0.70672
PMSB	Skip-gram	asthma	long-acting_beta2-agonists_(LABA)	inhaled_corticosteroids	3	anti-leukotriene_agents	0.704215
PMSB	Skip-gram	asthma	long-acting_beta2-agonists_(LABA)	inhaled_corticosteroids	4	inhaled_corticosteroids_alone	0.703719
PMSB	Skip-gram	asthma	long-acting_beta2-agonists_(LABA)	inhaled_corticosteroids	5	(LABA/ICS)	0.703314
PMSB	Skip-gram	asthma	long-acting_beta2-agonists_(LABA)	inhaled_corticosteroids	6	adding_LABA	0.701213
PMSB	Skip-gram	asthma	long-acting_beta2-agonists_(LABA)	inhaled_corticosteroids	7	long-acting_beta2-agonist_(LABA)	0.695362
PMSB	Skip-gram	asthma	long-acting_beta2-agonists_(LABA)	inhaled_corticosteroids	8	agonists_(LABA)	0.689801
PMSB	Skip-gram	asthma	long-acting_beta2-agonists_(LABA)	inhaled_corticosteroids	9	a_single_inhaler	0.688598
PMSB	Skip-gram	asthma	long-acting_beta2-agonists_(LABA)	inhaled_corticosteroids	10	long-acting_beta2-agonist	0.687012
PMSB	Skip-gram	asthma	long-acting_beta2-agonists_(LABA)	inhaled_corticosteroids	11	fluticasone_versus	0.68596
PMSB	Skip-gram	asthma	long-acting_beta2-agonists_(LABA)	inhaled_corticosteroids	12	inhaled_corticosteroids_(ICS)_are	0.68449
PMSB	CBOW	asthma	long-acting_beta2-agonists_(LABA)	inhaled_corticosteroids_(ICS)	1	long-acting_bronchodilators_comprising	0.337034
PMSB	CBOW	asthma	long-acting_beta2-agonists_(LABA)	inhaled_corticosteroids_(ICS)	2	(LTRA)	0.313158
PMSB	CBOW	asthma	long-acting_beta2-agonists_(LABA)	inhaled_corticosteroids_(ICS)	3	taking_regular_inhaled_corticosteroids	0.312581
PMSB	CBOW	asthma	long-acting_beta2-agonists_(LABA)	inhaled_corticosteroids_(ICS)	4	managing_persistent_symptoms	0.295455
PMSB	CBOW	asthma	long-acting_beta2-agonists_(LABA)	inhaled_corticosteroids_(ICS)	5	inhaled_corticosteroids_(ICS)_are	0.286203
PMSB	CBOW	asthma	long-acting_beta2-agonists_(LABA)	inhaled_corticosteroids_(ICS)	6	chronic_asthma	0.279291
PMSB	CBOW	asthma	long-acting_beta2-agonists_(LABA)	inhaled_corticosteroids_(ICS)	7	long-acting_beta2-agonists	0.273838
PMSB	CBOW	asthma	long-acting_beta2-agonists_(LABA)	inhaled_corticosteroids_(ICS)	8	fluticasone_versus	0.268039
PMSB	CBOW	asthma	long-acting_beta2-agonists_(LABA)	inhaled_corticosteroids_(ICS)	9	long-acting_beta2_agonists	0.26703
PMSB	CBOW	asthma	long-acting_beta2-agonists_(LABA)	inhaled_corticosteroids_(ICS)	10	ICS	0.264318
PMSB	CBOW	asthma	long-acting_beta2-agonists_(LABA)	inhaled_corticosteroids_(ICS)	11	inhaled_corticosteroids	0.258461
PMSB	CBOW	asthma	long-acting_beta2-agonists_(LABA)	inhaled_corticosteroids_(ICS)	12	3000	0.25699
PMSB	Skip-gram	asthma	long-acting_beta2-agonists_(LABA)	inhaled_corticosteroids_(ICS)	1	adding_LABA	0.708543
PMSB	Skip-gram	asthma	long-acting_beta2-agonists_(LABA)	inhaled_corticosteroids_(ICS)	2	a_single_inhaler	0.697346
PMSB	Skip-gram	asthma	long-acting_beta2-agonists_(LABA)	inhaled_corticosteroids_(ICS)	3	ICS	0.695015
PMSB	Skip-gram	asthma	long-acting_beta2-agonists_(LABA)	inhaled_corticosteroids_(ICS)	4	ICS_alone	0.685438
PMSB	Skip-gram	asthma	long-acting_beta2-agonists_(LABA)	inhaled_corticosteroids_(ICS)	5	inhaled_corticosteroids_(ICS)_are	0.675865
PMSB	Skip-gram	asthma	long-acting_beta2-agonists_(LABA)	inhaled_corticosteroids_(ICS)	6	LABA	0.674329
PMSB	Skip-gram	asthma	long-acting_beta2-agonists_(LABA)	inhaled_corticosteroids_(ICS)	7	agonists_(LABA)	0.673476
PMSB	Skip-gram	asthma	long-acting_beta2-agonists_(LABA)	inhaled_corticosteroids_(ICS)	8	long-acting_beta2-agonist_(LABA)	0.670566
PMSB	Skip-gram	asthma	long-acting_beta2-agonists_(LABA)	inhaled_corticosteroids_(ICS)	9	combination_inhalers	0.666296
PMSB	Skip-gram	asthma	long-acting_beta2-agonists_(LABA)	inhaled_corticosteroids_(ICS)	10	inhaled_corticosteroid	0.662552
PMSB	Skip-gram	asthma	long-acting_beta2-agonists_(LABA)	inhaled_corticosteroids_(ICS)	11	inhaled_corticosteroids	0.659847
PMSB	Skip-gram	asthma	long-acting_beta2-agonists_(LABA)	inhaled_corticosteroids_(ICS)	12	long-acting_beta2-agonist	0.659673
PMSB	CBOW	asthma	long-acting_beta2-agonists_(LABA)	long-acting_beta2-agonists	1	long-acting_bronchodilators_comprising	0.339204
PMSB	CBOW	asthma	long-acting_beta2-agonists_(LABA)	long-acting_beta2-agonists	2	inhaled_corticosteroids_(ICS)	0.315163
PMSB	CBOW	asthma	long-acting_beta2-agonists_(LABA)	long-acting_beta2-agonists	3	(LTRA)	0.300352
PMSB	CBOW	asthma	long-acting_beta2-agonists_(LABA)	long-acting_beta2-agonists	4	managing_persistent_symptoms	0.295553
PMSB	CBOW	asthma	long-acting_beta2-agonists_(LABA)	long-acting_beta2-agonists	5	taking_regular_inhaled_corticosteroids	0.289906
PMSB	CBOW	asthma	long-acting_beta2-agonists_(LABA)	long-acting_beta2-agonists	6	direct_admission	0.276194
PMSB	CBOW	asthma	long-acting_beta2-agonists_(LABA)	long-acting_beta2-agonists	7	fluticasone_versus	0.275438
PMSB	CBOW	asthma	long-acting_beta2-agonists_(LABA)	long-acting_beta2-agonists	8	adding_LABA	0.270953
PMSB	CBOW	asthma	long-acting_beta2-agonists_(LABA)	long-acting_beta2-agonists	9	leukotriene_receptor_antagonists	0.269758
PMSB	CBOW	asthma	long-acting_beta2-agonists_(LABA)	long-acting_beta2-agonists	10	endothelin-receptor_antagonist	0.260602
PMSB	CBOW	asthma	long-acting_beta2-agonists_(LABA)	long-acting_beta2-agonists	11	long_acting	0.257433
PMSB	CBOW	asthma	long-acting_beta2-agonists_(LABA)	long-acting_beta2-agonists	12	honey-based	0.256979
PMSB	Skip-gram	asthma	long-acting_beta2-agonists_(LABA)	long-acting_beta2-agonists	1	agonists_(LABA)	0.705105
PMSB	Skip-gram	asthma	long-acting_beta2-agonists_(LABA)	long-acting_beta2-agonists	2	(LABA/ICS)	0.702436
PMSB	Skip-gram	asthma	long-acting_beta2-agonists_(LABA)	long-acting_beta2-agonists	3	long-acting_beta2-agonist_(LABA)	0.696217
PMSB	Skip-gram	asthma	long-acting_beta2-agonists_(LABA)	long-acting_beta2-agonists	4	adding_LABA	0.694386
PMSB	Skip-gram	asthma	long-acting_beta2-agonists_(LABA)	long-acting_beta2-agonists	5	inhaled_corticosteroids_(ICS)_are	0.689177
PMSB	Skip-gram	asthma	long-acting_beta2-agonists_(LABA)	long-acting_beta2-agonists	6	long-acting_beta2-agonist	0.681063
PMSB	Skip-gram	asthma	long-acting_beta2-agonists_(LABA)	long-acting_beta2-agonists	7	anti-leukotriene_agents	0.679438
PMSB	Skip-gram	asthma	long-acting_beta2-agonists_(LABA)	long-acting_beta2-agonists	8	short-acting_bronchodilators	0.678781
PMSB	Skip-gram	asthma	long-acting_beta2-agonists_(LABA)	long-acting_beta2-agonists	9	a_single_inhaler	0.668136
PMSB	Skip-gram	asthma	long-acting_beta2-agonists_(LABA)	long-acting_beta2-agonists	10	adults_whose_asthma	0.667656
PMSB	Skip-gram	asthma	long-acting_beta2-agonists_(LABA)	long-acting_beta2-agonists	11	fluticasone_versus	0.66558
PMSB	Skip-gram	asthma	long-acting_beta2-agonists_(LABA)	long-acting_beta2-agonists	12	long-acting_muscarinic_antagonist_(LAMA)	0.665391
PMSB	CBOW	epilepsy	AEDs	AED	1	levetiracetam	0.349187
PMSB	CBOW	epilepsy	AEDs	AED	2	imepitoin	0.319173
PMSB	CBOW	epilepsy	AEDs	AED	3	subtherapeutic	0.309137
PMSB	CBOW	epilepsy	AEDs	AED	4	levetiracetam_might	0.304421
PMSB	CBOW	epilepsy	AEDs	AED	5	newer_AEDs	0.290401
PMSB	CBOW	epilepsy	AEDs	AED	6	seizure_types	0.289771
PMSB	CBOW	epilepsy	AEDs	AED	7	polytherapy	0.289131
PMSB	CBOW	epilepsy	AEDs	AED	8	phenytoin	0.285733
PMSB	CBOW	epilepsy	AEDs	AED	9	greatly_increase	0.281885
PMSB	CBOW	epilepsy	AEDs	AED	10	clobazam	0.276863
PMSB	CBOW	epilepsy	AEDs	AED	11	pyrethroids	0.264458
PMSB	CBOW	epilepsy	AEDs	AED	12	phenobarbital_phenytoin	0.260806
PMSB	Skip-gram	epilepsy	AEDs	AED	1	SGTCS	0.566564
PMSB	Skip-gram	epilepsy	AEDs	AED	2	new_AEDs	0.558486
PMSB	Skip-gram	epilepsy	AEDs	AED	3	imepitoin	0.532136
PMSB	Skip-gram	epilepsy	AEDs	AED	4	AED_use	0.531843
PMSB	Skip-gram	epilepsy	AEDs	AED	5	newer_AEDs	0.529982
PMSB	Skip-gram	epilepsy	AEDs	AED	6	levetiracetam	0.527425
PMSB	Skip-gram	epilepsy	AEDs	AED	7	AED_polytherapy	0.519275
PMSB	Skip-gram	epilepsy	AEDs	AED	8	oxcarbazepine	0.516936
PMSB	Skip-gram	epilepsy	AEDs	AED	9	an_abnormal_EEG	0.51225
PMSB	Skip-gram	epilepsy	AEDs	AED	10	polytherapy	0.506611
PMSB	Skip-gram	epilepsy	AEDs	AED	11	other_AEDs	0.504757
PMSB	Skip-gram	epilepsy	AEDs	AED	12	primary_generalized_tonic-clonic	0.504633
PMSB	CBOW	epilepsy	a_single_antiepileptic_agent	AED	1	develop_refractory_epilepsy	0.435042
PMSB	CBOW	epilepsy	a_single_antiepileptic_agent	AED	2	zonisamide_when_used	0.295953
PMSB	CBOW	epilepsy	a_single_antiepileptic_agent	AED	3	IFN_therapy	0.268504
PMSB	CBOW	epilepsy	a_single_antiepileptic_agent	AED	4	frontline	0.257894
PMSB	CBOW	epilepsy	a_single_antiepileptic_agent	AED	5	an_SMD	0.253353
PMSB	CBOW	epilepsy	a_single_antiepileptic_agent	AED	6	religious_racism	0.247907
PMSB	CBOW	epilepsy	a_single_antiepileptic_agent	AED	7	teamwork_behaviour	0.246208
PMSB	CBOW	epilepsy	a_single_antiepileptic_agent	AED	8	pazopanib	0.245496
PMSB	CBOW	epilepsy	a_single_antiepileptic_agent	AED	9	net_clinical	0.244357
PMSB	CBOW	epilepsy	a_single_antiepileptic_agent	AED	10	radiation-based	0.241486
PMSB	CBOW	epilepsy	a_single_antiepileptic_agent	AED	11	slightly_less_effective_than	0.240615
PMSB	CBOW	epilepsy	a_single_antiepileptic_agent	AED	12	produce_similar	0.239748
PMSB	Skip-gram	epilepsy	a_single_antiepileptic_agent	AED	1	develop_refractory_epilepsy	0.696272
PMSB	Skip-gram	epilepsy	a_single_antiepileptic_agent	AED	2	zonisamide_when_used	0.660362
PMSB	Skip-gram	epilepsy	a_single_antiepileptic_agent	AED	3	new_antiepileptic_drug	0.638755
PMSB	Skip-gram	epilepsy	a_single_antiepileptic_agent	AED	4	for_drug-resistant_partial	0.621365
PMSB	Skip-gram	epilepsy	a_single_antiepileptic_agent	AED	5	primary_generalized_tonic-clonic	0.608091
PMSB	Skip-gram	epilepsy	a_single_antiepileptic_agent	AED	6	develop_drug-resistant_epilepsy	0.590362
PMSB	Skip-gram	epilepsy	a_single_antiepileptic_agent	AED	7	partial_seizures	0.58569
PMSB	Skip-gram	epilepsy	a_single_antiepileptic_agent	AED	8	AEDs	0.567186
PMSB	Skip-gram	epilepsy	a_single_antiepileptic_agent	AED	9	new_AEDs	0.566073
PMSB	Skip-gram	epilepsy	a_single_antiepileptic_agent	AED	10	patients_with_partial_seizures	0.559427
PMSB	Skip-gram	epilepsy	a_single_antiepileptic_agent	AED	11	an_abnormal_EEG	0.555915
PMSB	Skip-gram	epilepsy	a_single_antiepileptic_agent	AED	12	oxcarbazepine	0.548659
PMSB	CBOW	epilepsy	a_single_antiepileptic_agent	AEDs	1	develop_refractory_epilepsy	0.51542
PMSB	CBOW	epilepsy	a_single_antiepileptic_agent	AEDs	2	zonisamide_when_used	0.347709
PMSB	CBOW	epilepsy	a_single_antiepileptic_agent	AEDs	3	new_antiepileptic_drug	0.286685
PMSB	CBOW	epilepsy	a_single_antiepileptic_agent	AEDs	4	partial_seizures	0.267028
PMSB	CBOW	epilepsy	a_single_antiepileptic_agent	AEDs	5	Chinese_proprietary	0.261757
PMSB	CBOW	epilepsy	a_single_antiepileptic_agent	AEDs	6	HCV-positive	0.259845
PMSB	CBOW	epilepsy	a_single_antiepileptic_agent	AEDs	7	Dark-adapted	0.257351
PMSB	CBOW	epilepsy	a_single_antiepileptic_agent	AEDs	8	net_clinical	0.254198
PMSB	CBOW	epilepsy	a_single_antiepileptic_agent	AEDs	9	insufficient_evidence_regarding	0.251634
PMSB	CBOW	epilepsy	a_single_antiepileptic_agent	AEDs	10	clobazam	0.251522
PMSB	CBOW	epilepsy	a_single_antiepileptic_agent	AEDs	11	epileptic_patients	0.250971
PMSB	CBOW	epilepsy	a_single_antiepileptic_agent	AEDs	12	bexarotene	0.249662
PMSB	Skip-gram	epilepsy	a_single_antiepileptic_agent	AEDs	1	develop_refractory_epilepsy	0.765997
PMSB	Skip-gram	epilepsy	a_single_antiepileptic_agent	AEDs	2	zonisamide_when_used	0.727023
PMSB	Skip-gram	epilepsy	a_single_antiepileptic_agent	AEDs	3	new_antiepileptic_drug	0.712001
PMSB	Skip-gram	epilepsy	a_single_antiepileptic_agent	AEDs	4	for_drug-resistant_partial	0.674147
PMSB	Skip-gram	epilepsy	a_single_antiepileptic_agent	AEDs	5	partial_seizures	0.671494
PMSB	Skip-gram	epilepsy	a_single_antiepileptic_agent	AEDs	6	develop_drug-resistant_epilepsy	0.649924
PMSB	Skip-gram	epilepsy	a_single_antiepileptic_agent	AEDs	7	primary_generalized_tonic-clonic	0.641404
PMSB	Skip-gram	epilepsy	a_single_antiepileptic_agent	AEDs	8	an_abnormal_EEG	0.638601
PMSB	Skip-gram	epilepsy	a_single_antiepileptic_agent	AEDs	9	AED	0.616
PMSB	Skip-gram	epilepsy	a_single_antiepileptic_agent	AEDs	10	newer_AEDs	0.607255
PMSB	Skip-gram	epilepsy	a_single_antiepileptic_agent	AEDs	11	patients_with_drug-resistant_partial	0.606588
PMSB	Skip-gram	epilepsy	a_single_antiepileptic_agent	AEDs	12	new_AEDs	0.605663
PMSB	CBOW	epilepsy	antiepileptic_drug	AED	1	AEDs	0.352196
PMSB	CBOW	epilepsy	antiepileptic_drug	AED	2	vigabatrin	0.297312
PMSB	CBOW	epilepsy	antiepileptic_drug	AED	3	newer_AEDs	0.280796
PMSB	CBOW	epilepsy	antiepileptic_drug	AED	4	other_AEDs	0.275601
PMSB	CBOW	epilepsy	antiepileptic_drug	AED	5	phenytoin	0.270451
PMSB	CBOW	epilepsy	antiepileptic_drug	AED	6	psychological_first_aid	0.266442
PMSB	CBOW	epilepsy	antiepileptic_drug	AED	7	frequency_TENS	0.262251
PMSB	CBOW	epilepsy	antiepileptic_drug	AED	8	levetiracetam	0.260947
PMSB	CBOW	epilepsy	antiepileptic_drug	AED	9	known_drug_interactions	0.257226
PMSB	CBOW	epilepsy	antiepileptic_drug	AED	10	how_to_monitor	0.25713
PMSB	CBOW	epilepsy	antiepileptic_drug	AED	11	promulgated	0.254916
PMSB	CBOW	epilepsy	antiepileptic_drug	AED	12	clobazam	0.250627
PMSB	Skip-gram	epilepsy	antiepileptic_drug	AED	1	AEDs	0.614294
PMSB	Skip-gram	epilepsy	antiepileptic_drug	AED	2	oxcarbazepine	0.603066
PMSB	Skip-gram	epilepsy	antiepileptic_drug	AED	3	new_AEDs	0.584555
PMSB	Skip-gram	epilepsy	antiepileptic_drug	AED	4	phenytoin	0.578244
PMSB	Skip-gram	epilepsy	antiepileptic_drug	AED	5	SGTCS	0.575896
PMSB	Skip-gram	epilepsy	antiepileptic_drug	AED	6	newer_AEDs	0.560819
PMSB	Skip-gram	epilepsy	antiepileptic_drug	AED	7	levetiracetam	0.560348
PMSB	Skip-gram	epilepsy	antiepileptic_drug	AED	8	primary_generalized_tonic-clonic	0.545214
PMSB	Skip-gram	epilepsy	antiepileptic_drug	AED	9	new_antiepileptic_drug	0.539948
PMSB	Skip-gram	epilepsy	antiepileptic_drug	AED	10	patients_with_partial_seizures	0.538994
PMSB	Skip-gram	epilepsy	antiepileptic_drug	AED	11	polytherapy	0.534419
PMSB	Skip-gram	epilepsy	antiepileptic_drug	AED	12	lamotrigine_levetiracetam	0.53337
PMSB	CBOW	epilepsy	antiepileptic_drug	AEDs	1	levetiracetam	0.331622
PMSB	CBOW	epilepsy	antiepileptic_drug	AEDs	2	clobazam	0.309207
PMSB	CBOW	epilepsy	antiepileptic_drug	AEDs	3	AED	0.307906
PMSB	CBOW	epilepsy	antiepileptic_drug	AEDs	4	antiepileptic_drugs	0.303881
PMSB	CBOW	epilepsy	antiepileptic_drug	AEDs	5	lamotrigine	0.295329
PMSB	CBOW	epilepsy	antiepileptic_drug	AEDs	6	only_be_made	0.292346
PMSB	CBOW	epilepsy	antiepileptic_drug	AEDs	7	agents	0.283768
PMSB	CBOW	epilepsy	antiepileptic_drug	AEDs	8	high_dosage	0.281835
PMSB	CBOW	epilepsy	antiepileptic_drug	AEDs	9	phenytoin	0.280944
PMSB	CBOW	epilepsy	antiepileptic_drug	AEDs	10	subtherapeutic	0.279636
PMSB	CBOW	epilepsy	antiepileptic_drug	AEDs	11	low_propensity	0.270208
PMSB	CBOW	epilepsy	antiepileptic_drug	AEDs	12	be_communicated	0.26998
PMSB	Skip-gram	epilepsy	antiepileptic_drug	AEDs	1	AED	0.6319
PMSB	Skip-gram	epilepsy	antiepileptic_drug	AEDs	2	oxcarbazepine	0.618627
PMSB	Skip-gram	epilepsy	antiepileptic_drug	AEDs	3	new_AEDs	0.614703
PMSB	Skip-gram	epilepsy	antiepileptic_drug	AEDs	4	levetiracetam	0.611036
PMSB	Skip-gram	epilepsy	antiepileptic_drug	AEDs	5	newer_AEDs	0.610408
PMSB	Skip-gram	epilepsy	antiepileptic_drug	AEDs	6	new_antiepileptic_drug	0.601281
PMSB	Skip-gram	epilepsy	antiepileptic_drug	AEDs	7	phenytoin	0.600929
PMSB	Skip-gram	epilepsy	antiepileptic_drug	AEDs	8	SGTCS	0.592761
PMSB	Skip-gram	epilepsy	antiepileptic_drug	AEDs	9	clobazam	0.587315
PMSB	Skip-gram	epilepsy	antiepileptic_drug	AEDs	10	partial_seizures	0.586249
PMSB	Skip-gram	epilepsy	antiepileptic_drug	AEDs	11	partial_epilepsy	0.582359
PMSB	Skip-gram	epilepsy	antiepileptic_drug	AEDs	12	patients_with_partial_seizures	0.568519
PMSB	CBOW	epilepsy	antiepileptic_drug	a_single_antiepileptic_agent	1	develop_refractory_epilepsy	0.486779
PMSB	CBOW	epilepsy	antiepileptic_drug	a_single_antiepileptic_agent	2	zonisamide_when_used	0.352744
PMSB	CBOW	epilepsy	antiepileptic_drug	a_single_antiepileptic_agent	3	current_evidence_regarding	0.315528
PMSB	CBOW	epilepsy	antiepileptic_drug	a_single_antiepileptic_agent	4	as_first-line_treatment	0.293682
PMSB	CBOW	epilepsy	antiepileptic_drug	a_single_antiepileptic_agent	5	Pain_Medicine_(ASRA)	0.282469
PMSB	CBOW	epilepsy	antiepileptic_drug	a_single_antiepileptic_agent	6	new_antiepileptic_drug	0.276973
PMSB	CBOW	epilepsy	antiepileptic_drug	a_single_antiepileptic_agent	7	have_comparable_efficacy	0.261271
PMSB	CBOW	epilepsy	antiepileptic_drug	a_single_antiepileptic_agent	8	tricyclic_medication	0.258209
PMSB	CBOW	epilepsy	antiepileptic_drug	a_single_antiepileptic_agent	9	biomedical_literature_databases	0.257227
PMSB	CBOW	epilepsy	antiepileptic_drug	a_single_antiepileptic_agent	10	voiding	0.250418
PMSB	CBOW	epilepsy	antiepileptic_drug	a_single_antiepileptic_agent	11	severely_comminuted	0.249493
PMSB	CBOW	epilepsy	antiepileptic_drug	a_single_antiepileptic_agent	12	Systematic_Reviews_clinicaltrials_gov	0.248595
PMSB	Skip-gram	epilepsy	antiepileptic_drug	a_single_antiepileptic_agent	1	develop_refractory_epilepsy	0.77375
PMSB	Skip-gram	epilepsy	antiepileptic_drug	a_single_antiepileptic_agent	2	zonisamide_when_used	0.743985
PMSB	Skip-gram	epilepsy	antiepileptic_drug	a_single_antiepileptic_agent	3	new_antiepileptic_drug	0.730751
PMSB	Skip-gram	epilepsy	antiepileptic_drug	a_single_antiepileptic_agent	4	for_drug-resistant_partial	0.706733
PMSB	Skip-gram	epilepsy	antiepileptic_drug	a_single_antiepileptic_agent	5	develop_drug-resistant_epilepsy	0.670243
PMSB	Skip-gram	epilepsy	antiepileptic_drug	a_single_antiepileptic_agent	6	partial_seizures	0.650774
PMSB	Skip-gram	epilepsy	antiepileptic_drug	a_single_antiepileptic_agent	7	Cochrane_Epilepsy	0.626265
PMSB	Skip-gram	epilepsy	antiepileptic_drug	a_single_antiepileptic_agent	8	patients_with_drug-resistant_partial	0.623451
PMSB	Skip-gram	epilepsy	antiepileptic_drug	a_single_antiepileptic_agent	9	primary_generalized_tonic-clonic	0.621988
PMSB	Skip-gram	epilepsy	antiepileptic_drug	a_single_antiepileptic_agent	10	second-generation_antiepileptic_drugs	0.61827
PMSB	Skip-gram	epilepsy	antiepileptic_drug	a_single_antiepileptic_agent	11	patients_with_partial_seizures	0.6166
PMSB	Skip-gram	epilepsy	antiepileptic_drug	a_single_antiepileptic_agent	12	drug-resistant_localization_related	0.609971
PMSB	CBOW	epilepsy	antiepileptic_drug_(AED)	AED	1	Roy's	0.269671
PMSB	CBOW	epilepsy	antiepileptic_drug_(AED)	AED	2	polytherapy	0.265985
PMSB	CBOW	epilepsy	antiepileptic_drug_(AED)	AED	3	tCMs	0.260544
PMSB	CBOW	epilepsy	antiepileptic_drug_(AED)	AED	4	ethinyl_estradiol	0.257091
PMSB	CBOW	epilepsy	antiepileptic_drug_(AED)	AED	5	500_mg	0.255887
PMSB	CBOW	epilepsy	antiepileptic_drug_(AED)	AED	6	least_effective	0.253551
PMSB	CBOW	epilepsy	antiepileptic_drug_(AED)	AED	7	echinocandin	0.252992
PMSB	CBOW	epilepsy	antiepileptic_drug_(AED)	AED	8	propofol_administration	0.252781
PMSB	CBOW	epilepsy	antiepileptic_drug_(AED)	AED	9	Anastomotic	0.250296
PMSB	CBOW	epilepsy	antiepileptic_drug_(AED)	AED	10	doses	0.249202
PMSB	CBOW	epilepsy	antiepileptic_drug_(AED)	AED	11	cochrane_central_register	0.248194
PMSB	CBOW	epilepsy	antiepileptic_drug_(AED)	AED	12	Chinese_journal_full-text	0.247259
PMSB	Skip-gram	epilepsy	antiepileptic_drug_(AED)	AED	1	polytherapy	0.577213
PMSB	Skip-gram	epilepsy	antiepileptic_drug_(AED)	AED	2	AEDs	0.555345
PMSB	Skip-gram	epilepsy	antiepileptic_drug_(AED)	AED	3	new_AEDs	0.543146
PMSB	Skip-gram	epilepsy	antiepileptic_drug_(AED)	AED	4	primary_generalized_tonic-clonic	0.525862
PMSB	Skip-gram	epilepsy	antiepileptic_drug_(AED)	AED	5	SGTCS	0.51646
PMSB	Skip-gram	epilepsy	antiepileptic_drug_(AED)	AED	6	an_AED	0.516138
PMSB	Skip-gram	epilepsy	antiepileptic_drug_(AED)	AED	7	AED_tolerability	0.508946
PMSB	Skip-gram	epilepsy	antiepileptic_drug_(AED)	AED	8	newer_AEDs	0.50864
PMSB	Skip-gram	epilepsy	antiepileptic_drug_(AED)	AED	9	AED_therapy	0.506992
PMSB	Skip-gram	epilepsy	antiepileptic_drug_(AED)	AED	10	seizure-free	0.504714
PMSB	Skip-gram	epilepsy	antiepileptic_drug_(AED)	AED	11	imepitoin	0.502733
PMSB	Skip-gram	epilepsy	antiepileptic_drug_(AED)	AED	12	seizure_types	0.500188
PMSB	CBOW	epilepsy	antiepileptic_drug_(AED)	AEDs	1	pre-treatment_biopsy	0.341059
PMSB	CBOW	epilepsy	antiepileptic_drug_(AED)	AEDs	2	levetiracetam	0.288848
PMSB	CBOW	epilepsy	antiepileptic_drug_(AED)	AEDs	3	indapamide	0.279297
PMSB	CBOW	epilepsy	antiepileptic_drug_(AED)	AEDs	4	subtherapeutic	0.271809
PMSB	CBOW	epilepsy	antiepileptic_drug_(AED)	AEDs	5	We_were_unable	0.264857
PMSB	CBOW	epilepsy	antiepileptic_drug_(AED)	AEDs	6	synthetic_DMARD	0.26418
PMSB	CBOW	epilepsy	antiepileptic_drug_(AED)	AEDs	7	aCE_inhibitors	0.261038
PMSB	CBOW	epilepsy	antiepileptic_drug_(AED)	AEDs	8	high_dosage	0.260239
PMSB	CBOW	epilepsy	antiepileptic_drug_(AED)	AEDs	9	vancomycin_trough_concentrations	0.258215
PMSB	CBOW	epilepsy	antiepileptic_drug_(AED)	AEDs	10	taken_once_daily	0.258034
PMSB	CBOW	epilepsy	antiepileptic_drug_(AED)	AEDs	11	cochrane_central_register	0.254951
PMSB	CBOW	epilepsy	antiepileptic_drug_(AED)	AEDs	12	AED	0.253974
PMSB	Skip-gram	epilepsy	antiepileptic_drug_(AED)	AEDs	1	polytherapy	0.62228
PMSB	Skip-gram	epilepsy	antiepileptic_drug_(AED)	AEDs	2	AED	0.607447
PMSB	Skip-gram	epilepsy	antiepileptic_drug_(AED)	AEDs	3	new_AEDs	0.583869
PMSB	Skip-gram	epilepsy	antiepileptic_drug_(AED)	AEDs	4	seizure_types	0.576743
PMSB	Skip-gram	epilepsy	antiepileptic_drug_(AED)	AEDs	5	newer_AEDs	0.568558
PMSB	Skip-gram	epilepsy	antiepileptic_drug_(AED)	AEDs	6	primary_generalized_tonic-clonic	0.558593
PMSB	Skip-gram	epilepsy	antiepileptic_drug_(AED)	AEDs	7	partial_seizures	0.546949
PMSB	Skip-gram	epilepsy	antiepileptic_drug_(AED)	AEDs	8	second-generation_AEDs	0.546225
PMSB	Skip-gram	epilepsy	antiepileptic_drug_(AED)	AEDs	9	an_abnormal_EEG	0.542939
PMSB	Skip-gram	epilepsy	antiepileptic_drug_(AED)	AEDs	10	SGTCS	0.542891
PMSB	Skip-gram	epilepsy	antiepileptic_drug_(AED)	AEDs	11	new_antiepileptic_drug	0.538333
PMSB	Skip-gram	epilepsy	antiepileptic_drug_(AED)	AEDs	12	partial_epilepsy	0.53752
PMSB	CBOW	epilepsy	antiepileptic_drug_(AED)	a_single_antiepileptic_agent	1	develop_refractory_epilepsy	0.382618
PMSB	CBOW	epilepsy	antiepileptic_drug_(AED)	a_single_antiepileptic_agent	2	conclusively_support	0.283682
PMSB	CBOW	epilepsy	antiepileptic_drug_(AED)	a_single_antiepileptic_agent	3	Ganglion	0.268366
PMSB	CBOW	epilepsy	antiepileptic_drug_(AED)	a_single_antiepileptic_agent	4	zonisamide_when_used	0.267068
PMSB	CBOW	epilepsy	antiepileptic_drug_(AED)	a_single_antiepileptic_agent	5	cement_augmentation	0.266645
PMSB	CBOW	epilepsy	antiepileptic_drug_(AED)	a_single_antiepileptic_agent	6	sixth_nerve_palsy	0.265306
PMSB	CBOW	epilepsy	antiepileptic_drug_(AED)	a_single_antiepileptic_agent	7	ligand_shell	0.265234
PMSB	CBOW	epilepsy	antiepileptic_drug_(AED)	a_single_antiepileptic_agent	8	gastrointestinal_(GI)_adverse_events	0.263519
PMSB	CBOW	epilepsy	antiepileptic_drug_(AED)	a_single_antiepileptic_agent	9	Philadelphia-negative	0.258918
PMSB	CBOW	epilepsy	antiepileptic_drug_(AED)	a_single_antiepileptic_agent	10	Chinese_journal_full-text	0.258427
PMSB	CBOW	epilepsy	antiepileptic_drug_(AED)	a_single_antiepileptic_agent	11	chelator_deferasirox	0.256124
PMSB	CBOW	epilepsy	antiepileptic_drug_(AED)	a_single_antiepileptic_agent	12	consolidation_therapy	0.255387
PMSB	Skip-gram	epilepsy	antiepileptic_drug_(AED)	a_single_antiepileptic_agent	1	develop_refractory_epilepsy	0.728828
PMSB	Skip-gram	epilepsy	antiepileptic_drug_(AED)	a_single_antiepileptic_agent	2	zonisamide_when_used	0.688985
PMSB	Skip-gram	epilepsy	antiepileptic_drug_(AED)	a_single_antiepileptic_agent	3	new_antiepileptic_drug	0.653321
PMSB	Skip-gram	epilepsy	antiepileptic_drug_(AED)	a_single_antiepileptic_agent	4	for_drug-resistant_partial	0.62856
PMSB	Skip-gram	epilepsy	antiepileptic_drug_(AED)	a_single_antiepileptic_agent	5	develop_drug-resistant_epilepsy	0.626015
PMSB	Skip-gram	epilepsy	antiepileptic_drug_(AED)	a_single_antiepileptic_agent	6	first_marketed	0.61016
PMSB	Skip-gram	epilepsy	antiepileptic_drug_(AED)	a_single_antiepileptic_agent	7	primary_generalized_tonic-clonic	0.597311
PMSB	Skip-gram	epilepsy	antiepileptic_drug_(AED)	a_single_antiepileptic_agent	8	partial_seizures	0.596618
PMSB	Skip-gram	epilepsy	antiepileptic_drug_(AED)	a_single_antiepileptic_agent	9	Cochrane_Epilepsy	0.573262
PMSB	Skip-gram	epilepsy	antiepileptic_drug_(AED)	a_single_antiepileptic_agent	10	patients_with_partial_seizures	0.563518
PMSB	Skip-gram	epilepsy	antiepileptic_drug_(AED)	a_single_antiepileptic_agent	11	drug-resistant_localization_related	0.563175
PMSB	Skip-gram	epilepsy	antiepileptic_drug_(AED)	a_single_antiepileptic_agent	12	cannot_be_extrapolated	0.552044
PMSB	CBOW	epilepsy	antiepileptic_drug_(AED)	antiepileptic_drug	1	biomedical_literature_databases	0.314221
PMSB	CBOW	epilepsy	antiepileptic_drug_(AED)	antiepileptic_drug	2	conventional_therapy	0.286995
PMSB	CBOW	epilepsy	antiepileptic_drug_(AED)	antiepileptic_drug	3	indapamide	0.282063
PMSB	CBOW	epilepsy	antiepileptic_drug_(AED)	antiepileptic_drug	4	product_labelling	0.277233
PMSB	CBOW	epilepsy	antiepileptic_drug_(AED)	antiepileptic_drug	5	intrauterine_contraceptive_methods	0.276376
PMSB	CBOW	epilepsy	antiepileptic_drug_(AED)	antiepileptic_drug	6	vancomycin_trough_concentrations	0.273213
PMSB	CBOW	epilepsy	antiepileptic_drug_(AED)	antiepileptic_drug	7	subgingival_debridement	0.271978
PMSB	CBOW	epilepsy	antiepileptic_drug_(AED)	antiepileptic_drug	8	asked_to_participate_in	0.269216
PMSB	CBOW	epilepsy	antiepileptic_drug_(AED)	antiepileptic_drug	9	aPAP	0.268442
PMSB	CBOW	epilepsy	antiepileptic_drug_(AED)	antiepileptic_drug	10	muscle_strengthening_exercises	0.268331
PMSB	CBOW	epilepsy	antiepileptic_drug_(AED)	antiepileptic_drug	11	clinical_guidelines_recommend	0.266938
PMSB	CBOW	epilepsy	antiepileptic_drug_(AED)	antiepileptic_drug	12	Mata	0.266783
PMSB	Skip-gram	epilepsy	antiepileptic_drug_(AED)	antiepileptic_drug	1	polytherapy	0.610929
PMSB	Skip-gram	epilepsy	antiepileptic_drug_(AED)	antiepileptic_drug	2	new_antiepileptic_drug	0.581186
PMSB	Skip-gram	epilepsy	antiepileptic_drug_(AED)	antiepileptic_drug	3	patients_with_partial_seizures	0.569236
PMSB	Skip-gram	epilepsy	antiepileptic_drug_(AED)	antiepileptic_drug	4	partial_epilepsy	0.56796
PMSB	Skip-gram	epilepsy	antiepileptic_drug_(AED)	antiepileptic_drug	5	new_AEDs	0.565065
PMSB	Skip-gram	epilepsy	antiepileptic_drug_(AED)	antiepileptic_drug	6	develop_refractory_epilepsy	0.561197
PMSB	Skip-gram	epilepsy	antiepileptic_drug_(AED)	antiepileptic_drug	7	primary_generalized_tonic-clonic	0.559926
PMSB	Skip-gram	epilepsy	antiepileptic_drug_(AED)	antiepileptic_drug	8	a_single_antiepileptic_agent	0.559623
PMSB	Skip-gram	epilepsy	antiepileptic_drug_(AED)	antiepileptic_drug	9	lamotrigine_levetiracetam	0.559411
PMSB	Skip-gram	epilepsy	antiepileptic_drug_(AED)	antiepileptic_drug	10	newer_AEDs	0.557325
PMSB	Skip-gram	epilepsy	antiepileptic_drug_(AED)	antiepileptic_drug	11	benzodiazepine-resistant	0.548252
PMSB	Skip-gram	epilepsy	antiepileptic_drug_(AED)	antiepileptic_drug	12	partial_seizures	0.547383
PMSB	CBOW	epilepsy	antiepileptic_drugs	AED	1	AEDs	0.392067
PMSB	CBOW	epilepsy	antiepileptic_drugs	AED	2	phenytoin	0.28172
PMSB	CBOW	epilepsy	antiepileptic_drugs	AED	3	vigabatrin	0.280292
PMSB	CBOW	epilepsy	antiepileptic_drugs	AED	4	patients_with_viral_encephalitis	0.275895
PMSB	CBOW	epilepsy	antiepileptic_drugs	AED	5	lamotrigine	0.275576
PMSB	CBOW	epilepsy	antiepileptic_drugs	AED	6	mechanistic_considerations	0.27307
PMSB	CBOW	epilepsy	antiepileptic_drugs	AED	7	subtherapeutic	0.271828
PMSB	CBOW	epilepsy	antiepileptic_drugs	AED	8	levetiracetam	0.270581
PMSB	CBOW	epilepsy	antiepileptic_drugs	AED	9	drug_alone	0.266431
PMSB	CBOW	epilepsy	antiepileptic_drugs	AED	10	carbamazepine	0.261299
PMSB	CBOW	epilepsy	antiepileptic_drugs	AED	11	antiepileptic_drug	0.259419
PMSB	CBOW	epilepsy	antiepileptic_drugs	AED	12	major_bleeding_event	0.25377
PMSB	Skip-gram	epilepsy	antiepileptic_drugs	AED	1	AEDs	0.636365
PMSB	Skip-gram	epilepsy	antiepileptic_drugs	AED	2	phenytoin	0.579367
PMSB	Skip-gram	epilepsy	antiepileptic_drugs	AED	3	new_AEDs	0.574751
PMSB	Skip-gram	epilepsy	antiepileptic_drugs	AED	4	SGTCS	0.571204
PMSB	Skip-gram	epilepsy	antiepileptic_drugs	AED	5	oxcarbazepine	0.560467
PMSB	Skip-gram	epilepsy	antiepileptic_drugs	AED	6	levetiracetam	0.552438
PMSB	Skip-gram	epilepsy	antiepileptic_drugs	AED	7	valproate	0.544454
PMSB	Skip-gram	epilepsy	antiepileptic_drugs	AED	8	seizure_types	0.536961
PMSB	Skip-gram	epilepsy	antiepileptic_drugs	AED	9	primary_generalized_tonic-clonic	0.533371
PMSB	Skip-gram	epilepsy	antiepileptic_drugs	AED	10	antiepileptic_drug	0.53029
PMSB	Skip-gram	epilepsy	antiepileptic_drugs	AED	11	carbamazepine	0.52919
PMSB	Skip-gram	epilepsy	antiepileptic_drugs	AED	12	patients_with_viral_encephalitis	0.527539
PMSB	CBOW	epilepsy	antiepileptic_drugs	AEDs	1	levetiracetam	0.337264
PMSB	CBOW	epilepsy	antiepileptic_drugs	AEDs	2	lamotrigine	0.322116
PMSB	CBOW	epilepsy	antiepileptic_drugs	AEDs	3	antiepileptic_drug	0.318306
PMSB	CBOW	epilepsy	antiepileptic_drugs	AEDs	4	AED	0.31773
PMSB	CBOW	epilepsy	antiepileptic_drugs	AEDs	5	pre-treatment_biopsy	0.302966
PMSB	CBOW	epilepsy	antiepileptic_drugs	AEDs	6	clobazam	0.301637
PMSB	CBOW	epilepsy	antiepileptic_drugs	AEDs	7	subtherapeutic	0.300346
PMSB	CBOW	epilepsy	antiepileptic_drugs	AEDs	8	controlled_trials_are_urgently	0.294254
PMSB	CBOW	epilepsy	antiepileptic_drugs	AEDs	9	seizure_types	0.290849
PMSB	CBOW	epilepsy	antiepileptic_drugs	AEDs	10	phenytoin	0.287515
PMSB	CBOW	epilepsy	antiepileptic_drugs	AEDs	11	related_to_intracranial_venous	0.285426
PMSB	CBOW	epilepsy	antiepileptic_drugs	AEDs	12	formalin	0.281836
PMSB	Skip-gram	epilepsy	antiepileptic_drugs	AEDs	1	AED	0.638447
PMSB	Skip-gram	epilepsy	antiepileptic_drugs	AEDs	2	antiepileptic_drugs_(AEDs)	0.617263
PMSB	Skip-gram	epilepsy	antiepileptic_drugs	AEDs	3	new_AEDs	0.60102
PMSB	Skip-gram	epilepsy	antiepileptic_drugs	AEDs	4	seizure_types	0.600483
PMSB	Skip-gram	epilepsy	antiepileptic_drugs	AEDs	5	levetiracetam	0.600124
PMSB	Skip-gram	epilepsy	antiepileptic_drugs	AEDs	6	phenytoin	0.597994
PMSB	Skip-gram	epilepsy	antiepileptic_drugs	AEDs	7	patients_with_viral_encephalitis	0.595918
PMSB	Skip-gram	epilepsy	antiepileptic_drugs	AEDs	8	antiepileptic_drug	0.595159
PMSB	Skip-gram	epilepsy	antiepileptic_drugs	AEDs	9	partial_seizures	0.586124
PMSB	Skip-gram	epilepsy	antiepileptic_drugs	AEDs	10	SGTCS	0.583832
PMSB	Skip-gram	epilepsy	antiepileptic_drugs	AEDs	11	clobazam	0.581582
PMSB	Skip-gram	epilepsy	antiepileptic_drugs	AEDs	12	valproate	0.581072
PMSB	CBOW	epilepsy	antiepileptic_drugs	a_single_antiepileptic_agent	1	develop_refractory_epilepsy	0.488546
PMSB	CBOW	epilepsy	antiepileptic_drugs	a_single_antiepileptic_agent	2	zonisamide_when_used	0.353935
PMSB	CBOW	epilepsy	antiepileptic_drugs	a_single_antiepileptic_agent	3	Chinese_proprietary	0.301722
PMSB	CBOW	epilepsy	antiepileptic_drugs	a_single_antiepileptic_agent	4	sensitive_search_strategies	0.271618
PMSB	CBOW	epilepsy	antiepileptic_drugs	a_single_antiepileptic_agent	5	current_evidence_regarding	0.261614
PMSB	CBOW	epilepsy	antiepileptic_drugs	a_single_antiepileptic_agent	6	per_QALY_respectively	0.256898
PMSB	CBOW	epilepsy	antiepileptic_drugs	a_single_antiepileptic_agent	7	prolonging	0.255164
PMSB	CBOW	epilepsy	antiepileptic_drugs	a_single_antiepileptic_agent	8	(INR	0.254151
PMSB	CBOW	epilepsy	antiepileptic_drugs	a_single_antiepileptic_agent	9	new_antiepileptic_drug	0.254085
PMSB	CBOW	epilepsy	antiepileptic_drugs	a_single_antiepileptic_agent	10	power-assisted_wheelchair	0.252212
PMSB	CBOW	epilepsy	antiepileptic_drugs	a_single_antiepileptic_agent	11	procalcitonin_(PCT)	0.25151
PMSB	CBOW	epilepsy	antiepileptic_drugs	a_single_antiepileptic_agent	12	develop_drug-resistant_epilepsy	0.245086
PMSB	Skip-gram	epilepsy	antiepileptic_drugs	a_single_antiepileptic_agent	1	develop_refractory_epilepsy	0.771626
PMSB	Skip-gram	epilepsy	antiepileptic_drugs	a_single_antiepileptic_agent	2	zonisamide_when_used	0.754637
PMSB	Skip-gram	epilepsy	antiepileptic_drugs	a_single_antiepileptic_agent	3	new_antiepileptic_drug	0.724929
PMSB	Skip-gram	epilepsy	antiepileptic_drugs	a_single_antiepileptic_agent	4	for_drug-resistant_partial	0.70957
PMSB	Skip-gram	epilepsy	antiepileptic_drugs	a_single_antiepileptic_agent	5	partial_seizures	0.669436
PMSB	Skip-gram	epilepsy	antiepileptic_drugs	a_single_antiepileptic_agent	6	patients_with_viral_encephalitis	0.648632
PMSB	Skip-gram	epilepsy	antiepileptic_drugs	a_single_antiepileptic_agent	7	develop_drug-resistant_epilepsy	0.645063
PMSB	Skip-gram	epilepsy	antiepileptic_drugs	a_single_antiepileptic_agent	8	drug-resistant_localization_related	0.644429
PMSB	Skip-gram	epilepsy	antiepileptic_drugs	a_single_antiepileptic_agent	9	Cochrane_Epilepsy	0.643792
PMSB	Skip-gram	epilepsy	antiepileptic_drugs	a_single_antiepileptic_agent	10	newer_antiepileptic_drugs	0.632438
PMSB	Skip-gram	epilepsy	antiepileptic_drugs	a_single_antiepileptic_agent	11	patients_with_drug-resistant_partial	0.628555
PMSB	Skip-gram	epilepsy	antiepileptic_drugs	a_single_antiepileptic_agent	12	primary_generalized_tonic-clonic	0.623892
PMSB	CBOW	epilepsy	antiepileptic_drugs	antiepileptic_drug	1	AEDs	0.321066
PMSB	CBOW	epilepsy	antiepileptic_drugs	antiepileptic_drug	2	convulsive_therapy	0.308445
PMSB	CBOW	epilepsy	antiepileptic_drugs	antiepileptic_drug	3	lamotrigine	0.306941
PMSB	CBOW	epilepsy	antiepileptic_drugs	antiepileptic_drug	4	related_to_intracranial_venous	0.294984
PMSB	CBOW	epilepsy	antiepileptic_drugs	antiepileptic_drug	5	patients_with_viral_encephalitis	0.279544
PMSB	CBOW	epilepsy	antiepileptic_drugs	antiepileptic_drug	6	thrombosis_well-designed_randomised	0.278037
PMSB	CBOW	epilepsy	antiepileptic_drugs	antiepileptic_drug	7	vigabatrin	0.277087
PMSB	CBOW	epilepsy	antiepileptic_drugs	antiepileptic_drug	8	have_been_criticized	0.266693
PMSB	CBOW	epilepsy	antiepileptic_drugs	antiepileptic_drug	9	conventional_therapy	0.265339
PMSB	CBOW	epilepsy	antiepileptic_drugs	antiepileptic_drug	10	controlled_trials_are_urgently	0.263441
PMSB	CBOW	epilepsy	antiepileptic_drugs	antiepileptic_drug	11	pinaverium	0.262908
PMSB	CBOW	epilepsy	antiepileptic_drugs	antiepileptic_drug	12	clobazam	0.259747
PMSB	Skip-gram	epilepsy	antiepileptic_drugs	antiepileptic_drug	1	1960s_some_have_shown	0.658146
PMSB	Skip-gram	epilepsy	antiepileptic_drugs	antiepileptic_drug	2	phenytoin	0.627826
PMSB	Skip-gram	epilepsy	antiepileptic_drugs	antiepileptic_drug	3	oxcarbazepine	0.599516
PMSB	Skip-gram	epilepsy	antiepileptic_drugs	antiepileptic_drug	4	new_antiepileptic_drug	0.59609
PMSB	Skip-gram	epilepsy	antiepileptic_drugs	antiepileptic_drug	5	patients_with_viral_encephalitis	0.581822
PMSB	Skip-gram	epilepsy	antiepileptic_drugs	antiepileptic_drug	6	an_antiepileptic_drug	0.577443
PMSB	Skip-gram	epilepsy	antiepileptic_drugs	antiepileptic_drug	7	partial_epilepsy	0.573197
PMSB	Skip-gram	epilepsy	antiepileptic_drugs	antiepileptic_drug	8	levetiracetam	0.572215
PMSB	Skip-gram	epilepsy	antiepileptic_drugs	antiepileptic_drug	9	clobazam	0.568213
PMSB	Skip-gram	epilepsy	antiepileptic_drugs	antiepileptic_drug	10	partial_seizures	0.567768
PMSB	Skip-gram	epilepsy	antiepileptic_drugs	antiepileptic_drug	11	new_AEDs	0.563129
PMSB	Skip-gram	epilepsy	antiepileptic_drugs	antiepileptic_drug	12	newer_antiepileptic_drugs	0.561846
PMSB	CBOW	epilepsy	antiepileptic_drugs	antiepileptic_drug_(AED)	1	G1249A	0.29017
PMSB	CBOW	epilepsy	antiepileptic_drugs	antiepileptic_drug_(AED)	2	pre-treatment_biopsy	0.272239
PMSB	CBOW	epilepsy	antiepileptic_drugs	antiepileptic_drug_(AED)	3	Iââ	0.270854
PMSB	CBOW	epilepsy	antiepileptic_drugs	antiepileptic_drug_(AED)	4	vasopressor_therapy	0.263222
PMSB	CBOW	epilepsy	antiepileptic_drugs	antiepileptic_drug_(AED)	5	indapamide	0.261831
PMSB	CBOW	epilepsy	antiepileptic_drugs	antiepileptic_drug_(AED)	6	related_to_intracranial_venous	0.259684
PMSB	CBOW	epilepsy	antiepileptic_drugs	antiepileptic_drug_(AED)	7	viral_encephalitis	0.257757
PMSB	CBOW	epilepsy	antiepileptic_drugs	antiepileptic_drug_(AED)	8	general_malaise	0.25562
PMSB	CBOW	epilepsy	antiepileptic_drugs	antiepileptic_drug_(AED)	9	restricting_analysis_to	0.254739
PMSB	CBOW	epilepsy	antiepileptic_drugs	antiepileptic_drug_(AED)	10	distributive	0.253796
PMSB	CBOW	epilepsy	antiepileptic_drugs	antiepileptic_drug_(AED)	11	jiggle	0.253322
PMSB	CBOW	epilepsy	antiepileptic_drugs	antiepileptic_drug_(AED)	12	thrombosis_well-designed_randomised	0.253129
PMSB	Skip-gram	epilepsy	antiepileptic_drugs	antiepileptic_drug_(AED)	1	patients_with_viral_encephalitis	0.594779
PMSB	Skip-gram	epilepsy	antiepileptic_drugs	antiepileptic_drug_(AED)	2	polytherapy	0.590403
PMSB	Skip-gram	epilepsy	antiepileptic_drugs	antiepileptic_drug_(AED)	3	seizure_types	0.569751
PMSB	Skip-gram	epilepsy	antiepileptic_drugs	antiepileptic_drug_(AED)	4	an_antiepileptic_drug	0.558162
PMSB	Skip-gram	epilepsy	antiepileptic_drugs	antiepileptic_drug_(AED)	5	new_antiepileptic_drug	0.549791
PMSB	Skip-gram	epilepsy	antiepileptic_drugs	antiepileptic_drug_(AED)	6	new_AEDs	0.548119
PMSB	Skip-gram	epilepsy	antiepileptic_drugs	antiepileptic_drug_(AED)	7	lamotrigine_levetiracetam	0.544996
PMSB	Skip-gram	epilepsy	antiepileptic_drugs	antiepileptic_drug_(AED)	8	partial_epilepsy	0.544995
PMSB	Skip-gram	epilepsy	antiepileptic_drugs	antiepileptic_drug_(AED)	9	partial_seizures	0.544937
PMSB	Skip-gram	epilepsy	antiepileptic_drugs	antiepileptic_drug_(AED)	10	primary_generalized_tonic-clonic	0.542372
PMSB	Skip-gram	epilepsy	antiepileptic_drugs	antiepileptic_drug_(AED)	11	a_single_antiepileptic_agent	0.540149
PMSB	Skip-gram	epilepsy	antiepileptic_drugs	antiepileptic_drug_(AED)	12	1960s_some_have_shown	0.539445
PMSB	CBOW	epilepsy	antiepileptic_drugs_(AEDs)	AED	1	AEDs	0.364746
PMSB	CBOW	epilepsy	antiepileptic_drugs_(AEDs)	AED	2	nickel-titanium	0.269354
PMSB	CBOW	epilepsy	antiepileptic_drugs_(AEDs)	AED	3	vigabatrin	0.262484
PMSB	CBOW	epilepsy	antiepileptic_drugs_(AEDs)	AED	4	levetiracetam_might	0.256893
PMSB	CBOW	epilepsy	antiepileptic_drugs_(AEDs)	AED	5	religious_racism	0.255472
PMSB	CBOW	epilepsy	antiepileptic_drugs_(AEDs)	AED	6	thrombosis_intracranial_venous	0.254759
PMSB	CBOW	epilepsy	antiepileptic_drugs_(AEDs)	AED	7	polytherapy	0.251848
PMSB	CBOW	epilepsy	antiepileptic_drugs_(AEDs)	AED	8	active_comparator-controlled	0.25098
PMSB	CBOW	epilepsy	antiepileptic_drugs_(AEDs)	AED	9	add-on_therapy	0.249237
PMSB	CBOW	epilepsy	antiepileptic_drugs_(AEDs)	AED	10	two_AEDs	0.247275
PMSB	CBOW	epilepsy	antiepileptic_drugs_(AEDs)	AED	11	thrombosis_(ICVT)_commonly_presents	0.241449
PMSB	CBOW	epilepsy	antiepileptic_drugs_(AEDs)	AED	12	psychological_first_aid	0.239368
PMSB	Skip-gram	epilepsy	antiepileptic_drugs_(AEDs)	AED	1	AEDs	0.66599
PMSB	Skip-gram	epilepsy	antiepileptic_drugs_(AEDs)	AED	2	SGTCS	0.569585
PMSB	Skip-gram	epilepsy	antiepileptic_drugs_(AEDs)	AED	3	new_AEDs	0.546445
PMSB	Skip-gram	epilepsy	antiepileptic_drugs_(AEDs)	AED	4	newer_AEDs	0.541489
PMSB	Skip-gram	epilepsy	antiepileptic_drugs_(AEDs)	AED	5	primary_generalized_tonic-clonic	0.541325
PMSB	Skip-gram	epilepsy	antiepileptic_drugs_(AEDs)	AED	6	AED_use	0.531144
PMSB	Skip-gram	epilepsy	antiepileptic_drugs_(AEDs)	AED	7	an_abnormal_EEG	0.520086
PMSB	Skip-gram	epilepsy	antiepileptic_drugs_(AEDs)	AED	8	polytherapy	0.52008
PMSB	Skip-gram	epilepsy	antiepileptic_drugs_(AEDs)	AED	9	seizure_types	0.519381
PMSB	Skip-gram	epilepsy	antiepileptic_drugs_(AEDs)	AED	10	imepitoin	0.508132
PMSB	Skip-gram	epilepsy	antiepileptic_drugs_(AEDs)	AED	11	AED_polytherapy	0.505829
PMSB	Skip-gram	epilepsy	antiepileptic_drugs_(AEDs)	AED	12	levetiracetam	0.492402
PMSB	CBOW	epilepsy	antiepileptic_drugs_(AEDs)	AEDs	1	AED	0.342153
PMSB	CBOW	epilepsy	antiepileptic_drugs_(AEDs)	AEDs	2	people_with_neurocysticercosis	0.327661
PMSB	CBOW	epilepsy	antiepileptic_drugs_(AEDs)	AEDs	3	seizures_after_subarachnoid	0.323367
PMSB	CBOW	epilepsy	antiepileptic_drugs_(AEDs)	AEDs	4	controlled_trials_are_urgently	0.316824
PMSB	CBOW	epilepsy	antiepileptic_drugs_(AEDs)	AEDs	5	thrombosis_intracranial_venous	0.314196
PMSB	CBOW	epilepsy	antiepileptic_drugs_(AEDs)	AEDs	6	antiepileptic_drugs	0.306606
PMSB	CBOW	epilepsy	antiepileptic_drugs_(AEDs)	AEDs	7	seizure_types	0.306228
PMSB	CBOW	epilepsy	antiepileptic_drugs_(AEDs)	AEDs	8	levetiracetam	0.296264
PMSB	CBOW	epilepsy	antiepileptic_drugs_(AEDs)	AEDs	9	two_AEDs	0.29547
PMSB	CBOW	epilepsy	antiepileptic_drugs_(AEDs)	AEDs	10	thrombosis_(ICVT)_commonly_presents	0.291316
PMSB	CBOW	epilepsy	antiepileptic_drugs_(AEDs)	AEDs	11	antiepileptic_drug	0.282023
PMSB	CBOW	epilepsy	antiepileptic_drugs_(AEDs)	AEDs	12	uniform_way	0.281992
PMSB	Skip-gram	epilepsy	antiepileptic_drugs_(AEDs)	AEDs	1	AED	0.614658
PMSB	Skip-gram	epilepsy	antiepileptic_drugs_(AEDs)	AEDs	2	an_abnormal_EEG	0.574039
PMSB	Skip-gram	epilepsy	antiepileptic_drugs_(AEDs)	AEDs	3	newer_AEDs	0.571591
PMSB	Skip-gram	epilepsy	antiepileptic_drugs_(AEDs)	AEDs	4	seizure_types	0.566406
PMSB	Skip-gram	epilepsy	antiepileptic_drugs_(AEDs)	AEDs	5	SGTCS	0.566305
PMSB	Skip-gram	epilepsy	antiepileptic_drugs_(AEDs)	AEDs	6	new_AEDs	0.556886
PMSB	Skip-gram	epilepsy	antiepileptic_drugs_(AEDs)	AEDs	7	partial_seizures	0.548018
PMSB	Skip-gram	epilepsy	antiepileptic_drugs_(AEDs)	AEDs	8	related_to_ICVT	0.547873
PMSB	Skip-gram	epilepsy	antiepileptic_drugs_(AEDs)	AEDs	9	primary_generalized_tonic-clonic	0.544627
PMSB	Skip-gram	epilepsy	antiepileptic_drugs_(AEDs)	AEDs	10	antiepileptic_drugs	0.544556
PMSB	Skip-gram	epilepsy	antiepileptic_drugs_(AEDs)	AEDs	11	post-ICVT_seizures_is_controversial	0.539403
PMSB	Skip-gram	epilepsy	antiepileptic_drugs_(AEDs)	AEDs	12	polytherapy	0.534488
PMSB	CBOW	epilepsy	antiepileptic_drugs_(AEDs)	a_single_antiepileptic_agent	1	develop_refractory_epilepsy	0.518946
PMSB	CBOW	epilepsy	antiepileptic_drugs_(AEDs)	a_single_antiepileptic_agent	2	zonisamide_when_used	0.383812
PMSB	CBOW	epilepsy	antiepileptic_drugs_(AEDs)	a_single_antiepileptic_agent	3	current_evidence_regarding	0.298243
PMSB	CBOW	epilepsy	antiepileptic_drugs_(AEDs)	a_single_antiepileptic_agent	4	visceral_leishmaniasis_(VL)	0.292412
PMSB	CBOW	epilepsy	antiepileptic_drugs_(AEDs)	a_single_antiepileptic_agent	5	PubMed_databases	0.281617
PMSB	CBOW	epilepsy	antiepileptic_drugs_(AEDs)	a_single_antiepileptic_agent	6	religious_racism	0.275586
PMSB	CBOW	epilepsy	antiepileptic_drugs_(AEDs)	a_single_antiepileptic_agent	7	urinary_tract_infections_(UTIs)	0.273632
PMSB	CBOW	epilepsy	antiepileptic_drugs_(AEDs)	a_single_antiepileptic_agent	8	new_antiepileptic_drug	0.266707
PMSB	CBOW	epilepsy	antiepileptic_drugs_(AEDs)	a_single_antiepileptic_agent	9	Recommendations_project	0.265379
PMSB	CBOW	epilepsy	antiepileptic_drugs_(AEDs)	a_single_antiepileptic_agent	10	meta-analyze_published_data	0.263681
PMSB	CBOW	epilepsy	antiepileptic_drugs_(AEDs)	a_single_antiepileptic_agent	11	patients_with_incurable	0.260444
PMSB	CBOW	epilepsy	antiepileptic_drugs_(AEDs)	a_single_antiepileptic_agent	12	Regional_Anesthesia	0.256034
PMSB	Skip-gram	epilepsy	antiepileptic_drugs_(AEDs)	a_single_antiepileptic_agent	1	develop_refractory_epilepsy	0.764704
PMSB	Skip-gram	epilepsy	antiepileptic_drugs_(AEDs)	a_single_antiepileptic_agent	2	zonisamide_when_used	0.727208
PMSB	Skip-gram	epilepsy	antiepileptic_drugs_(AEDs)	a_single_antiepileptic_agent	3	new_antiepileptic_drug	0.705529
PMSB	Skip-gram	epilepsy	antiepileptic_drugs_(AEDs)	a_single_antiepileptic_agent	4	for_drug-resistant_partial	0.662222
PMSB	Skip-gram	epilepsy	antiepileptic_drugs_(AEDs)	a_single_antiepileptic_agent	5	partial_seizures	0.65748
PMSB	Skip-gram	epilepsy	antiepileptic_drugs_(AEDs)	a_single_antiepileptic_agent	6	develop_drug-resistant_epilepsy	0.654535
PMSB	Skip-gram	epilepsy	antiepileptic_drugs_(AEDs)	a_single_antiepileptic_agent	7	post-ICVT_seizures_is_controversial	0.643334
PMSB	Skip-gram	epilepsy	antiepileptic_drugs_(AEDs)	a_single_antiepileptic_agent	8	primary_generalized_tonic-clonic	0.642707
PMSB	Skip-gram	epilepsy	antiepileptic_drugs_(AEDs)	a_single_antiepileptic_agent	9	post-ICVT_seizures_this	0.610211
PMSB	Skip-gram	epilepsy	antiepileptic_drugs_(AEDs)	a_single_antiepileptic_agent	10	an_abnormal_EEG	0.609073
PMSB	Skip-gram	epilepsy	antiepileptic_drugs_(AEDs)	a_single_antiepileptic_agent	11	newer_antiepileptic_drugs	0.602435
PMSB	Skip-gram	epilepsy	antiepileptic_drugs_(AEDs)	a_single_antiepileptic_agent	12	drug-resistant_localization_related	0.598249
PMSB	CBOW	epilepsy	antiepileptic_drugs_(AEDs)	antiepileptic_drug	1	AEDs	0.30733
PMSB	CBOW	epilepsy	antiepileptic_drugs_(AEDs)	antiepileptic_drug	2	thrombosis_intracranial_venous	0.301408
PMSB	CBOW	epilepsy	antiepileptic_drugs_(AEDs)	antiepileptic_drug	3	thrombosis_(ICVT)_commonly_presents	0.291492
PMSB	CBOW	epilepsy	antiepileptic_drugs_(AEDs)	antiepileptic_drug	4	controlled_trials_are_urgently	0.288883
PMSB	CBOW	epilepsy	antiepileptic_drugs_(AEDs)	antiepileptic_drug	5	recurrent_seizures	0.285771
PMSB	CBOW	epilepsy	antiepileptic_drugs_(AEDs)	antiepileptic_drug	6	after_intracranial_venous	0.280334
PMSB	CBOW	epilepsy	antiepileptic_drugs_(AEDs)	antiepileptic_drug	7	Systematic_Reviews_clinicaltrials_gov	0.277549
PMSB	CBOW	epilepsy	antiepileptic_drugs_(AEDs)	antiepileptic_drug	8	CB1_receptors	0.271897
PMSB	CBOW	epilepsy	antiepileptic_drugs_(AEDs)	antiepileptic_drug	9	vigabatrin	0.271126
PMSB	CBOW	epilepsy	antiepileptic_drugs_(AEDs)	antiepileptic_drug	10	antiepileptic_drugs	0.270761
PMSB	CBOW	epilepsy	antiepileptic_drugs_(AEDs)	antiepileptic_drug	11	practice_parameter	0.270296
PMSB	CBOW	epilepsy	antiepileptic_drugs_(AEDs)	antiepileptic_drug	12	uniform_way	0.268409
PMSB	Skip-gram	epilepsy	antiepileptic_drugs_(AEDs)	antiepileptic_drug	1	AEDs	0.621511
PMSB	Skip-gram	epilepsy	antiepileptic_drugs_(AEDs)	antiepileptic_drug	2	antiepileptic_drugs	0.608209
PMSB	Skip-gram	epilepsy	antiepileptic_drugs_(AEDs)	antiepileptic_drug	3	new_antiepileptic_drug	0.596776
PMSB	Skip-gram	epilepsy	antiepileptic_drugs_(AEDs)	antiepileptic_drug	4	newer_AEDs	0.588034
PMSB	Skip-gram	epilepsy	antiepileptic_drugs_(AEDs)	antiepileptic_drug	5	partial_seizures	0.575131
PMSB	Skip-gram	epilepsy	antiepileptic_drugs_(AEDs)	antiepileptic_drug	6	primary_generalized_tonic-clonic	0.572268
PMSB	Skip-gram	epilepsy	antiepileptic_drugs_(AEDs)	antiepileptic_drug	7	phenytoin	0.568825
PMSB	Skip-gram	epilepsy	antiepileptic_drugs_(AEDs)	antiepileptic_drug	8	new_AEDs	0.564487
PMSB	Skip-gram	epilepsy	antiepileptic_drugs_(AEDs)	antiepileptic_drug	9	post-ICVT_seizures_is_controversial	0.563077
PMSB	Skip-gram	epilepsy	antiepileptic_drugs_(AEDs)	antiepileptic_drug	10	partial_epilepsy	0.556996
PMSB	Skip-gram	epilepsy	antiepileptic_drugs_(AEDs)	antiepileptic_drug	11	SGTCS	0.555856
PMSB	Skip-gram	epilepsy	antiepileptic_drugs_(AEDs)	antiepileptic_drug	12	oxcarbazepine	0.555343
PMSB	CBOW	epilepsy	antiepileptic_drugs_(AEDs)	antiepileptic_drug_(AED)	1	G1249A	0.304342
PMSB	CBOW	epilepsy	antiepileptic_drugs_(AEDs)	antiepileptic_drug_(AED)	2	passive_smoke_exposure	0.286925
PMSB	CBOW	epilepsy	antiepileptic_drugs_(AEDs)	antiepileptic_drug_(AED)	3	back_up	0.283837
PMSB	CBOW	epilepsy	antiepileptic_drugs_(AEDs)	antiepileptic_drug_(AED)	4	recurrent_seizures	0.283778
PMSB	CBOW	epilepsy	antiepileptic_drugs_(AEDs)	antiepileptic_drug_(AED)	5	field_poised_to_perform	0.278659
PMSB	CBOW	epilepsy	antiepileptic_drugs_(AEDs)	antiepileptic_drug_(AED)	6	thrombosis_intracranial_venous	0.277728
PMSB	CBOW	epilepsy	antiepileptic_drugs_(AEDs)	antiepileptic_drug_(AED)	7	relatively_well_tolerated	0.276102
PMSB	CBOW	epilepsy	antiepileptic_drugs_(AEDs)	antiepileptic_drug_(AED)	8	were_dizziness_somnolence	0.271986
PMSB	CBOW	epilepsy	antiepileptic_drugs_(AEDs)	antiepileptic_drug_(AED)	9	derive_greater	0.27157
PMSB	CBOW	epilepsy	antiepileptic_drugs_(AEDs)	antiepileptic_drug_(AED)	10	fertility_awareness-based	0.268916
PMSB	CBOW	epilepsy	antiepileptic_drugs_(AEDs)	antiepileptic_drug_(AED)	11	short-_and_long-term_effects	0.266898
PMSB	CBOW	epilepsy	antiepileptic_drugs_(AEDs)	antiepileptic_drug_(AED)	12	Treg_isolation	0.266175
PMSB	Skip-gram	epilepsy	antiepileptic_drugs_(AEDs)	antiepileptic_drug_(AED)	1	polytherapy	0.590369
PMSB	Skip-gram	epilepsy	antiepileptic_drugs_(AEDs)	antiepileptic_drug_(AED)	2	AEDs	0.555824
PMSB	Skip-gram	epilepsy	antiepileptic_drugs_(AEDs)	antiepileptic_drug_(AED)	3	seizure_types	0.549521
PMSB	Skip-gram	epilepsy	antiepileptic_drugs_(AEDs)	antiepileptic_drug_(AED)	4	primary_generalized_tonic-clonic	0.548992
PMSB	Skip-gram	epilepsy	antiepileptic_drugs_(AEDs)	antiepileptic_drug_(AED)	5	post-ICVT_seizures_is_controversial	0.541454
PMSB	Skip-gram	epilepsy	antiepileptic_drugs_(AEDs)	antiepileptic_drug_(AED)	6	newer_AEDs	0.529846
PMSB	Skip-gram	epilepsy	antiepileptic_drugs_(AEDs)	antiepileptic_drug_(AED)	7	AED_therapy	0.521608
PMSB	Skip-gram	epilepsy	antiepileptic_drugs_(AEDs)	antiepileptic_drug_(AED)	8	partial_seizures	0.520191
PMSB	Skip-gram	epilepsy	antiepileptic_drugs_(AEDs)	antiepileptic_drug_(AED)	9	fact_that_seizures	0.519422
PMSB	Skip-gram	epilepsy	antiepileptic_drugs_(AEDs)	antiepileptic_drug_(AED)	10	new_AEDs	0.517508
PMSB	Skip-gram	epilepsy	antiepileptic_drugs_(AEDs)	antiepileptic_drug_(AED)	11	new_antiepileptic_drug	0.517074
PMSB	Skip-gram	epilepsy	antiepileptic_drugs_(AEDs)	antiepileptic_drug_(AED)	12	develop_refractory_epilepsy	0.51016
PMSB	CBOW	epilepsy	antiepileptic_drugs_(AEDs)	antiepileptic_drugs	1	thrombosis_intracranial_venous	0.373145
PMSB	CBOW	epilepsy	antiepileptic_drugs_(AEDs)	antiepileptic_drugs	2	thrombosis_(ICVT)_commonly_presents	0.358164
PMSB	CBOW	epilepsy	antiepileptic_drugs_(AEDs)	antiepileptic_drugs	3	after_intracranial_venous	0.344529
PMSB	CBOW	epilepsy	antiepileptic_drugs_(AEDs)	antiepileptic_drugs	4	AEDs	0.339978
PMSB	CBOW	epilepsy	antiepileptic_drugs_(AEDs)	antiepileptic_drugs	5	controlled_trials_are_urgently	0.321386
PMSB	CBOW	epilepsy	antiepileptic_drugs_(AEDs)	antiepileptic_drugs	6	related_to_intracranial_venous	0.317259
PMSB	CBOW	epilepsy	antiepileptic_drugs_(AEDs)	antiepileptic_drugs	7	patients_with_viral_encephalitis	0.317058
PMSB	CBOW	epilepsy	antiepileptic_drugs_(AEDs)	antiepileptic_drugs	8	viral_encephalitis	0.296842
PMSB	CBOW	epilepsy	antiepileptic_drugs_(AEDs)	antiepileptic_drugs	9	thrombosis_well-designed_randomised	0.292385
PMSB	CBOW	epilepsy	antiepileptic_drugs_(AEDs)	antiepileptic_drugs	10	refractory_epilepsy	0.278642
PMSB	CBOW	epilepsy	antiepileptic_drugs_(AEDs)	antiepileptic_drugs	11	antiepileptic_drug	0.278185
PMSB	CBOW	epilepsy	antiepileptic_drugs_(AEDs)	antiepileptic_drugs	12	flaking	0.273188
PMSB	Skip-gram	epilepsy	antiepileptic_drugs_(AEDs)	antiepileptic_drugs	1	patients_with_viral_encephalitis	0.59976
PMSB	Skip-gram	epilepsy	antiepileptic_drugs_(AEDs)	antiepileptic_drugs	2	AEDs	0.598421
PMSB	Skip-gram	epilepsy	antiepileptic_drugs_(AEDs)	antiepileptic_drugs	3	related_to_intracranial_venous	0.594358
PMSB	Skip-gram	epilepsy	antiepileptic_drugs_(AEDs)	antiepileptic_drugs	4	thrombosis_well-designed_randomised	0.585065
PMSB	Skip-gram	epilepsy	antiepileptic_drugs_(AEDs)	antiepileptic_drugs	5	needed_to_inform_practice	0.581907
PMSB	Skip-gram	epilepsy	antiepileptic_drugs_(AEDs)	antiepileptic_drugs	6	post-ICVT_seizures_is_controversial	0.579842
PMSB	Skip-gram	epilepsy	antiepileptic_drugs_(AEDs)	antiepileptic_drugs	7	thrombosis_intracranial_venous	0.579633
PMSB	Skip-gram	epilepsy	antiepileptic_drugs_(AEDs)	antiepileptic_drugs	8	thrombosis_(ICVT)_commonly_presents	0.567833
PMSB	Skip-gram	epilepsy	antiepileptic_drugs_(AEDs)	antiepileptic_drugs	9	after_intracranial_venous	0.562156
PMSB	Skip-gram	epilepsy	antiepileptic_drugs_(AEDs)	antiepileptic_drugs	10	post-ICVT_seizures_this	0.557872
PMSB	Skip-gram	epilepsy	antiepileptic_drugs_(AEDs)	antiepileptic_drugs	11	1960s_some_have_shown	0.551722
PMSB	Skip-gram	epilepsy	antiepileptic_drugs_(AEDs)	antiepileptic_drugs	12	seizure_types	0.55034
PMSB	CBOW	epilepsy	levetiracetam	AED	1	AEDs	0.385911
PMSB	CBOW	epilepsy	levetiracetam	AED	2	behavioral_side-effects	0.328146
PMSB	CBOW	epilepsy	levetiracetam	AED	3	levetiracetam_might	0.327011
PMSB	CBOW	epilepsy	levetiracetam	AED	4	imepitoin	0.323522
PMSB	CBOW	epilepsy	levetiracetam	AED	5	subtherapeutic	0.307742
PMSB	CBOW	epilepsy	levetiracetam	AED	6	other_AEDs	0.294945
PMSB	CBOW	epilepsy	levetiracetam	AED	7	oxcarbazepine	0.293587
PMSB	CBOW	epilepsy	levetiracetam	AED	8	lamotrigine	0.288205
PMSB	CBOW	epilepsy	levetiracetam	AED	9	newer_AEDs	0.287111
PMSB	CBOW	epilepsy	levetiracetam	AED	10	zonisamide	0.277898
PMSB	CBOW	epilepsy	levetiracetam	AED	11	polytherapy	0.277576
PMSB	CBOW	epilepsy	levetiracetam	AED	12	carbamazepine	0.273467
PMSB	Skip-gram	epilepsy	levetiracetam	AED	1	oxcarbazepine	0.607056
PMSB	Skip-gram	epilepsy	levetiracetam	AED	2	other_AEDs	0.578079
PMSB	Skip-gram	epilepsy	levetiracetam	AED	3	AEDs	0.560278
PMSB	Skip-gram	epilepsy	levetiracetam	AED	4	zonisamide	0.55625
PMSB	Skip-gram	epilepsy	levetiracetam	AED	5	responder_rate	0.553072
PMSB	Skip-gram	epilepsy	levetiracetam	AED	6	new_AEDs	0.549959
PMSB	Skip-gram	epilepsy	levetiracetam	AED	7	lamotrigine	0.549536
PMSB	Skip-gram	epilepsy	levetiracetam	AED	8	SGTCS	0.548364
PMSB	Skip-gram	epilepsy	levetiracetam	AED	9	imepitoin	0.543085
PMSB	Skip-gram	epilepsy	levetiracetam	AED	10	adjunctive_levetiracetam	0.537598
PMSB	Skip-gram	epilepsy	levetiracetam	AED	11	behavioral_side-effects	0.533831
PMSB	Skip-gram	epilepsy	levetiracetam	AED	12	primarily_generalized_tonic-clonic	0.533212
PMSB	CBOW	epilepsy	levetiracetam	AEDs	1	imepitoin	0.352563
PMSB	CBOW	epilepsy	levetiracetam	AEDs	2	behavioral_side-effects	0.349818
PMSB	CBOW	epilepsy	levetiracetam	AEDs	3	oxcarbazepine	0.34635
PMSB	CBOW	epilepsy	levetiracetam	AEDs	4	subtherapeutic	0.33685
PMSB	CBOW	epilepsy	levetiracetam	AEDs	5	lamotrigine	0.335128
PMSB	CBOW	epilepsy	levetiracetam	AEDs	6	AED	0.333213
PMSB	CBOW	epilepsy	levetiracetam	AEDs	7	levetiracetam_might	0.330923
PMSB	CBOW	epilepsy	levetiracetam	AEDs	8	topiramate	0.329977
PMSB	CBOW	epilepsy	levetiracetam	AEDs	9	zonisamide	0.316924
PMSB	CBOW	epilepsy	levetiracetam	AEDs	10	responder_rate	0.315633
PMSB	CBOW	epilepsy	levetiracetam	AEDs	11	seizure_types	0.313052
PMSB	CBOW	epilepsy	levetiracetam	AEDs	12	clobazam	0.303166
PMSB	Skip-gram	epilepsy	levetiracetam	AEDs	1	oxcarbazepine	0.628093
PMSB	Skip-gram	epilepsy	levetiracetam	AEDs	2	other_AEDs	0.599536
PMSB	Skip-gram	epilepsy	levetiracetam	AEDs	3	AED	0.597897
PMSB	Skip-gram	epilepsy	levetiracetam	AEDs	4	responder_rate	0.593576
PMSB	Skip-gram	epilepsy	levetiracetam	AEDs	5	clobazam	0.589612
PMSB	Skip-gram	epilepsy	levetiracetam	AEDs	6	behavioral_side-effects	0.585188
PMSB	Skip-gram	epilepsy	levetiracetam	AEDs	7	zonisamide	0.585148
PMSB	Skip-gram	epilepsy	levetiracetam	AEDs	8	newer_AEDs	0.584656
PMSB	Skip-gram	epilepsy	levetiracetam	AEDs	9	new_AEDs	0.583766
PMSB	Skip-gram	epilepsy	levetiracetam	AEDs	10	lamotrigine	0.581225
PMSB	Skip-gram	epilepsy	levetiracetam	AEDs	11	primarily_generalized_tonic-clonic	0.571318
PMSB	Skip-gram	epilepsy	levetiracetam	AEDs	12	SGTCS	0.569738
PMSB	CBOW	epilepsy	levetiracetam	a_single_antiepileptic_agent	1	develop_refractory_epilepsy	0.499049
PMSB	CBOW	epilepsy	levetiracetam	a_single_antiepileptic_agent	2	zonisamide_when_used	0.330895
PMSB	CBOW	epilepsy	levetiracetam	a_single_antiepileptic_agent	3	behavioral_side-effects	0.330268
PMSB	CBOW	epilepsy	levetiracetam	a_single_antiepileptic_agent	4	new_antiepileptic_drug	0.313551
PMSB	CBOW	epilepsy	levetiracetam	a_single_antiepileptic_agent	5	Fox	0.279411
PMSB	CBOW	epilepsy	levetiracetam	a_single_antiepileptic_agent	6	kangaroo_care	0.268953
PMSB	CBOW	epilepsy	levetiracetam	a_single_antiepileptic_agent	7	after_first-line_chemotherapy	0.26229
PMSB	CBOW	epilepsy	levetiracetam	a_single_antiepileptic_agent	8	for_drug-resistant_partial	0.26165
PMSB	CBOW	epilepsy	levetiracetam	a_single_antiepileptic_agent	9	late_GI_toxicity	0.256736
PMSB	CBOW	epilepsy	levetiracetam	a_single_antiepileptic_agent	10	tricyclic_medication	0.255167
PMSB	CBOW	epilepsy	levetiracetam	a_single_antiepileptic_agent	11	oxcarbazepine	0.254302
PMSB	CBOW	epilepsy	levetiracetam	a_single_antiepileptic_agent	12	locally_advanced	0.251208
PMSB	Skip-gram	epilepsy	levetiracetam	a_single_antiepileptic_agent	1	develop_refractory_epilepsy	0.715118
PMSB	Skip-gram	epilepsy	levetiracetam	a_single_antiepileptic_agent	2	zonisamide_when_used	0.681796
PMSB	Skip-gram	epilepsy	levetiracetam	a_single_antiepileptic_agent	3	for_drug-resistant_partial	0.674345
PMSB	Skip-gram	epilepsy	levetiracetam	a_single_antiepileptic_agent	4	new_antiepileptic_drug	0.650259
PMSB	Skip-gram	epilepsy	levetiracetam	a_single_antiepileptic_agent	5	patients_with_drug-resistant_partial	0.634548
PMSB	Skip-gram	epilepsy	levetiracetam	a_single_antiepileptic_agent	6	oxcarbazepine	0.626448
PMSB	Skip-gram	epilepsy	levetiracetam	a_single_antiepileptic_agent	7	partial_seizures	0.623154
PMSB	Skip-gram	epilepsy	levetiracetam	a_single_antiepileptic_agent	8	patients_with_partial_seizures	0.620433
PMSB	Skip-gram	epilepsy	levetiracetam	a_single_antiepileptic_agent	9	Cochrane_Epilepsy	0.61659
PMSB	Skip-gram	epilepsy	levetiracetam	a_single_antiepileptic_agent	10	zonisamide	0.616496
PMSB	Skip-gram	epilepsy	levetiracetam	a_single_antiepileptic_agent	11	drug-resistant_localization_related	0.611955
PMSB	Skip-gram	epilepsy	levetiracetam	a_single_antiepileptic_agent	12	primary_generalized_tonic-clonic	0.609925
PMSB	CBOW	epilepsy	levetiracetam	antiepileptic_drug	1	AEDs	0.337555
PMSB	CBOW	epilepsy	levetiracetam	antiepileptic_drug	2	lamotrigine	0.335279
PMSB	CBOW	epilepsy	levetiracetam	antiepileptic_drug	3	behavioral_side-effects	0.323001
PMSB	CBOW	epilepsy	levetiracetam	antiepileptic_drug	4	patients_with_drug-resistant_partial	0.3153
PMSB	CBOW	epilepsy	levetiracetam	antiepileptic_drug	5	oxcarbazepine	0.311817
PMSB	CBOW	epilepsy	levetiracetam	antiepileptic_drug	6	other_AEDs	0.31013
PMSB	CBOW	epilepsy	levetiracetam	antiepileptic_drug	7	zonisamide	0.28706
PMSB	CBOW	epilepsy	levetiracetam	antiepileptic_drug	8	carbamazepine	0.276318
PMSB	CBOW	epilepsy	levetiracetam	antiepileptic_drug	9	clobazam	0.275303
PMSB	CBOW	epilepsy	levetiracetam	antiepileptic_drug	10	phenobarbital	0.274268
PMSB	CBOW	epilepsy	levetiracetam	antiepileptic_drug	11	topiramate	0.273129
PMSB	CBOW	epilepsy	levetiracetam	antiepileptic_drug	12	subtherapeutic	0.272941
PMSB	Skip-gram	epilepsy	levetiracetam	antiepileptic_drug	1	oxcarbazepine	0.673189
PMSB	Skip-gram	epilepsy	levetiracetam	antiepileptic_drug	2	zonisamide	0.615831
PMSB	Skip-gram	epilepsy	levetiracetam	antiepileptic_drug	3	lamotrigine	0.605194
PMSB	Skip-gram	epilepsy	levetiracetam	antiepileptic_drug	4	clobazam	0.595456
PMSB	Skip-gram	epilepsy	levetiracetam	antiepileptic_drug	5	patients_with_partial_seizures	0.595158
PMSB	Skip-gram	epilepsy	levetiracetam	antiepileptic_drug	6	other_AEDs	0.586218
PMSB	Skip-gram	epilepsy	levetiracetam	antiepileptic_drug	7	newer_AEDs	0.574864
PMSB	Skip-gram	epilepsy	levetiracetam	antiepileptic_drug	8	primarily_generalized_tonic-clonic	0.574364
PMSB	Skip-gram	epilepsy	levetiracetam	antiepileptic_drug	9	levetiracetam_(LEV)	0.572269
PMSB	Skip-gram	epilepsy	levetiracetam	antiepileptic_drug	10	patients_with_refractory_partial	0.572053
PMSB	Skip-gram	epilepsy	levetiracetam	antiepileptic_drug	11	carbamazepine	0.570974
PMSB	Skip-gram	epilepsy	levetiracetam	antiepileptic_drug	12	new_AEDs	0.566831
PMSB	CBOW	epilepsy	levetiracetam	antiepileptic_drug_(AED)	1	behavioral_side-effects	0.354341
PMSB	CBOW	epilepsy	levetiracetam	antiepileptic_drug_(AED)	2	were_dizziness_somnolence	0.29209
PMSB	CBOW	epilepsy	levetiracetam	antiepileptic_drug_(AED)	3	at_immediate-term_follow-up	0.277106
PMSB	CBOW	epilepsy	levetiracetam	antiepileptic_drug_(AED)	4	field_poised_to_perform	0.274391
PMSB	CBOW	epilepsy	levetiracetam	antiepileptic_drug_(AED)	5	500_mg	0.274295
PMSB	CBOW	epilepsy	levetiracetam	antiepileptic_drug_(AED)	6	3_499	0.273556
PMSB	CBOW	epilepsy	levetiracetam	antiepileptic_drug_(AED)	7	aPAP	0.26822
PMSB	CBOW	epilepsy	levetiracetam	antiepileptic_drug_(AED)	8	A1G	0.267235
PMSB	CBOW	epilepsy	levetiracetam	antiepileptic_drug_(AED)	9	NNT_to_prevent	0.266772
PMSB	CBOW	epilepsy	levetiracetam	antiepileptic_drug_(AED)	10	indapamide	0.266209
PMSB	CBOW	epilepsy	levetiracetam	antiepileptic_drug_(AED)	11	receiving_concurrent	0.266185
PMSB	CBOW	epilepsy	levetiracetam	antiepileptic_drug_(AED)	12	We_were_unable	0.265105
PMSB	Skip-gram	epilepsy	levetiracetam	antiepileptic_drug_(AED)	1	polytherapy	0.589903
PMSB	Skip-gram	epilepsy	levetiracetam	antiepileptic_drug_(AED)	2	primarily_generalized_tonic-clonic	0.588893
PMSB	Skip-gram	epilepsy	levetiracetam	antiepileptic_drug_(AED)	3	patients_with_refractory_partial	0.586648
PMSB	Skip-gram	epilepsy	levetiracetam	antiepileptic_drug_(AED)	4	patients_with_partial_seizures	0.572214
PMSB	Skip-gram	epilepsy	levetiracetam	antiepileptic_drug_(AED)	5	other_AEDs	0.570302
PMSB	Skip-gram	epilepsy	levetiracetam	antiepileptic_drug_(AED)	6	oxcarbazepine	0.566134
PMSB	Skip-gram	epilepsy	levetiracetam	antiepileptic_drug_(AED)	7	zonisamide	0.566095
PMSB	Skip-gram	epilepsy	levetiracetam	antiepileptic_drug_(AED)	8	adjunctive_levetiracetam	0.552835
PMSB	Skip-gram	epilepsy	levetiracetam	antiepileptic_drug_(AED)	9	new_AEDs	0.549056
PMSB	Skip-gram	epilepsy	levetiracetam	antiepileptic_drug_(AED)	10	lamotrigine_levetiracetam	0.548787
PMSB	Skip-gram	epilepsy	levetiracetam	antiepileptic_drug_(AED)	11	newer_AEDs	0.546862
PMSB	Skip-gram	epilepsy	levetiracetam	antiepileptic_drug_(AED)	12	primary_generalized_tonic-clonic	0.546798
PMSB	CBOW	epilepsy	levetiracetam	antiepileptic_drugs	1	AEDs	0.377168
PMSB	CBOW	epilepsy	levetiracetam	antiepileptic_drugs	2	lamotrigine	0.369339
PMSB	CBOW	epilepsy	levetiracetam	antiepileptic_drugs	3	behavioral_side-effects	0.336702
PMSB	CBOW	epilepsy	levetiracetam	antiepileptic_drugs	4	zonisamide	0.312021
PMSB	CBOW	epilepsy	levetiracetam	antiepileptic_drugs	5	1960s_some_have_shown	0.308073
PMSB	CBOW	epilepsy	levetiracetam	antiepileptic_drugs	6	subtherapeutic	0.299221
PMSB	CBOW	epilepsy	levetiracetam	antiepileptic_drugs	7	tricyclic_antidepressants	0.295462
PMSB	CBOW	epilepsy	levetiracetam	antiepileptic_drugs	8	placebo	0.291514
PMSB	CBOW	epilepsy	levetiracetam	antiepileptic_drugs	9	carbamazepine	0.288244
PMSB	CBOW	epilepsy	levetiracetam	antiepileptic_drugs	10	topiramate	0.287733
PMSB	CBOW	epilepsy	levetiracetam	antiepileptic_drugs	11	an_antiepileptic_drug	0.279368
PMSB	CBOW	epilepsy	levetiracetam	antiepileptic_drugs	12	oxcarbazepine	0.276861
PMSB	Skip-gram	epilepsy	levetiracetam	antiepileptic_drugs	1	zonisamide	0.65691
PMSB	Skip-gram	epilepsy	levetiracetam	antiepileptic_drugs	2	oxcarbazepine	0.641861
PMSB	Skip-gram	epilepsy	levetiracetam	antiepileptic_drugs	3	lamotrigine	0.61844
PMSB	Skip-gram	epilepsy	levetiracetam	antiepileptic_drugs	4	1960s_some_have_shown	0.612721
PMSB	Skip-gram	epilepsy	levetiracetam	antiepileptic_drugs	5	valproate	0.601541
PMSB	Skip-gram	epilepsy	levetiracetam	antiepileptic_drugs	6	clobazam	0.601305
PMSB	Skip-gram	epilepsy	levetiracetam	antiepileptic_drugs	7	carbamazepine	0.597398
PMSB	Skip-gram	epilepsy	levetiracetam	antiepileptic_drugs	8	primarily_generalized_tonic-clonic	0.594943
PMSB	Skip-gram	epilepsy	levetiracetam	antiepileptic_drugs	9	behavioral_side-effects	0.589241
PMSB	Skip-gram	epilepsy	levetiracetam	antiepileptic_drugs	10	perampanel	0.574838
PMSB	Skip-gram	epilepsy	levetiracetam	antiepileptic_drugs	11	levetiracetam_oxcarbazepine	0.573074
PMSB	Skip-gram	epilepsy	levetiracetam	antiepileptic_drugs	12	phenytoin	0.572632
PMSB	CBOW	epilepsy	levetiracetam	antiepileptic_drugs_(AEDs)	1	AEDs	0.367543
PMSB	CBOW	epilepsy	levetiracetam	antiepileptic_drugs_(AEDs)	2	phenobarbital	0.320349
PMSB	CBOW	epilepsy	levetiracetam	antiepileptic_drugs_(AEDs)	3	behavioral_side-effects	0.311485
PMSB	CBOW	epilepsy	levetiracetam	antiepileptic_drugs_(AEDs)	4	were_dizziness_somnolence	0.304663
PMSB	CBOW	epilepsy	levetiracetam	antiepileptic_drugs_(AEDs)	5	levetiracetam_might	0.297184
PMSB	CBOW	epilepsy	levetiracetam	antiepileptic_drugs_(AEDs)	6	lamotrigine	0.292461
PMSB	CBOW	epilepsy	levetiracetam	antiepileptic_drugs_(AEDs)	7	1960s_some_have_shown	0.284868
PMSB	CBOW	epilepsy	levetiracetam	antiepileptic_drugs_(AEDs)	8	gabapentin_topiramate	0.28205
PMSB	CBOW	epilepsy	levetiracetam	antiepileptic_drugs_(AEDs)	9	controlled_trials_are_urgently	0.267182
PMSB	CBOW	epilepsy	levetiracetam	antiepileptic_drugs_(AEDs)	10	zonisamide	0.26582
PMSB	CBOW	epilepsy	levetiracetam	antiepileptic_drugs_(AEDs)	11	an_advisory_board	0.26563
PMSB	CBOW	epilepsy	levetiracetam	antiepileptic_drugs_(AEDs)	12	AED	0.265372
PMSB	Skip-gram	epilepsy	levetiracetam	antiepileptic_drugs_(AEDs)	1	behavioral_side-effects	0.615663
PMSB	Skip-gram	epilepsy	levetiracetam	antiepileptic_drugs_(AEDs)	2	AEDs	0.594397
PMSB	Skip-gram	epilepsy	levetiracetam	antiepileptic_drugs_(AEDs)	3	oxcarbazepine	0.593831
PMSB	Skip-gram	epilepsy	levetiracetam	antiepileptic_drugs_(AEDs)	4	newer_AEDs	0.586525
PMSB	Skip-gram	epilepsy	levetiracetam	antiepileptic_drugs_(AEDs)	5	clobazam	0.575652
PMSB	Skip-gram	epilepsy	levetiracetam	antiepileptic_drugs_(AEDs)	6	zonisamide	0.575611
PMSB	Skip-gram	epilepsy	levetiracetam	antiepileptic_drugs_(AEDs)	7	lamotrigine	0.571205
PMSB	Skip-gram	epilepsy	levetiracetam	antiepileptic_drugs_(AEDs)	8	responder_rate	0.568836
PMSB	Skip-gram	epilepsy	levetiracetam	antiepileptic_drugs_(AEDs)	9	primary_generalized_tonic-clonic	0.568488
PMSB	Skip-gram	epilepsy	levetiracetam	antiepileptic_drugs_(AEDs)	10	primarily_generalized_tonic-clonic	0.568339
PMSB	Skip-gram	epilepsy	levetiracetam	antiepileptic_drugs_(AEDs)	11	other_AEDs	0.562567
PMSB	Skip-gram	epilepsy	levetiracetam	antiepileptic_drugs_(AEDs)	12	drug-resistant_focal_epilepsy	0.55941
PMSB	CBOW	epilepsy	valproate	AED	1	carbamazepine	0.345779
PMSB	CBOW	epilepsy	valproate	AED	2	intravenous_phenytoin	0.345115
PMSB	CBOW	epilepsy	valproate	AED	3	lamotrigine	0.341471
PMSB	CBOW	epilepsy	valproate	AED	4	AEDs	0.324958
PMSB	CBOW	epilepsy	valproate	AED	5	topiramate	0.308377
PMSB	CBOW	epilepsy	valproate	AED	6	intermittent_rectal_diazepam	0.300194
PMSB	CBOW	epilepsy	valproate	AED	7	sodium_valproate	0.299372
PMSB	CBOW	epilepsy	valproate	AED	8	levetiracetam	0.299252
PMSB	CBOW	epilepsy	valproate	AED	9	phenytoin	0.296169
PMSB	CBOW	epilepsy	valproate	AED	10	antiepileptic_drugs_other_than	0.2932
PMSB	CBOW	epilepsy	valproate	AED	11	polytherapy	0.29214
PMSB	CBOW	epilepsy	valproate	AED	12	gabapentin_pregabalin_topiramate	0.291792
PMSB	Skip-gram	epilepsy	valproate	AED	1	carbamazepine	0.666476
PMSB	Skip-gram	epilepsy	valproate	AED	2	lamotrigine	0.629777
PMSB	Skip-gram	epilepsy	valproate	AED	3	oxcarbazepine	0.602248
PMSB	Skip-gram	epilepsy	valproate	AED	4	phenytoin	0.576775
PMSB	Skip-gram	epilepsy	valproate	AED	5	topiramate	0.570111
PMSB	Skip-gram	epilepsy	valproate	AED	6	sodium_valproate	0.559638
PMSB	Skip-gram	epilepsy	valproate	AED	7	lamotrigine_levetiracetam	0.553191
PMSB	Skip-gram	epilepsy	valproate	AED	8	gabapentin_lamotrigine	0.548348
PMSB	Skip-gram	epilepsy	valproate	AED	9	clobazam	0.54344
PMSB	Skip-gram	epilepsy	valproate	AED	10	new_AEDs	0.542757
PMSB	Skip-gram	epilepsy	valproate	AED	11	intravenous_sodium	0.54205
PMSB	Skip-gram	epilepsy	valproate	AED	12	phenobarbital_phenytoin	0.535017
PMSB	CBOW	epilepsy	valproate	AEDs	1	lamotrigine	0.397754
PMSB	CBOW	epilepsy	valproate	AEDs	2	topiramate	0.378311
PMSB	CBOW	epilepsy	valproate	AEDs	3	levetiracetam	0.375522
PMSB	CBOW	epilepsy	valproate	AEDs	4	carbamazepine	0.35345
PMSB	CBOW	epilepsy	valproate	AEDs	5	clobazam	0.346581
PMSB	CBOW	epilepsy	valproate	AEDs	6	titration	0.340642
PMSB	CBOW	epilepsy	valproate	AEDs	7	sodium_valproate	0.339885
PMSB	CBOW	epilepsy	valproate	AEDs	8	lithium	0.339453
PMSB	CBOW	epilepsy	valproate	AEDs	9	intravenous_phenytoin	0.330644
PMSB	CBOW	epilepsy	valproate	AEDs	10	imepitoin	0.322634
PMSB	CBOW	epilepsy	valproate	AEDs	11	AED	0.318828
PMSB	CBOW	epilepsy	valproate	AEDs	12	responder_rate	0.313244
PMSB	Skip-gram	epilepsy	valproate	AEDs	1	carbamazepine	0.682245
PMSB	Skip-gram	epilepsy	valproate	AEDs	2	lamotrigine	0.667872
PMSB	Skip-gram	epilepsy	valproate	AEDs	3	oxcarbazepine	0.627765
PMSB	Skip-gram	epilepsy	valproate	AEDs	4	clobazam	0.618357
PMSB	Skip-gram	epilepsy	valproate	AEDs	5	phenytoin	0.608578
PMSB	Skip-gram	epilepsy	valproate	AEDs	6	topiramate	0.598277
PMSB	Skip-gram	epilepsy	valproate	AEDs	7	lamotrigine_levetiracetam	0.594847
PMSB	Skip-gram	epilepsy	valproate	AEDs	8	levetiracetam	0.584666
PMSB	Skip-gram	epilepsy	valproate	AEDs	9	new_AEDs	0.58067
PMSB	Skip-gram	epilepsy	valproate	AEDs	10	gabapentin_topiramate	0.574426
PMSB	Skip-gram	epilepsy	valproate	AEDs	11	lamotrigine_carbamazepine	0.570689
PMSB	Skip-gram	epilepsy	valproate	AEDs	12	AED	0.56674
PMSB	CBOW	epilepsy	valproate	a_single_antiepileptic_agent	1	develop_refractory_epilepsy	0.457174
PMSB	CBOW	epilepsy	valproate	a_single_antiepileptic_agent	2	zonisamide_when_used	0.336113
PMSB	CBOW	epilepsy	valproate	a_single_antiepileptic_agent	3	tricyclic_medication	0.332475
PMSB	CBOW	epilepsy	valproate	a_single_antiepileptic_agent	4	lamotrigine	0.268418
PMSB	CBOW	epilepsy	valproate	a_single_antiepileptic_agent	5	Chinese_proprietary	0.268123
PMSB	CBOW	epilepsy	valproate	a_single_antiepileptic_agent	6	current_evidence_regarding	0.267673
PMSB	CBOW	epilepsy	valproate	a_single_antiepileptic_agent	7	fails_to_resolve	0.266793
PMSB	CBOW	epilepsy	valproate	a_single_antiepileptic_agent	8	new_antiepileptic_drug	0.261048
PMSB	CBOW	epilepsy	valproate	a_single_antiepileptic_agent	9	standard-dose_chemotherapy	0.256547
PMSB	CBOW	epilepsy	valproate	a_single_antiepileptic_agent	10	after_first-line_chemotherapy	0.253329
PMSB	CBOW	epilepsy	valproate	a_single_antiepileptic_agent	11	+_fluoxetine	0.251571
PMSB	CBOW	epilepsy	valproate	a_single_antiepileptic_agent	12	partial_seizures	0.251247
PMSB	Skip-gram	epilepsy	valproate	a_single_antiepileptic_agent	1	carbamazepine	0.700981
PMSB	Skip-gram	epilepsy	valproate	a_single_antiepileptic_agent	2	lamotrigine	0.671154
PMSB	Skip-gram	epilepsy	valproate	a_single_antiepileptic_agent	3	develop_refractory_epilepsy	0.65335
PMSB	Skip-gram	epilepsy	valproate	a_single_antiepileptic_agent	4	gabapentin_lamotrigine	0.651063
PMSB	Skip-gram	epilepsy	valproate	a_single_antiepileptic_agent	5	new_antiepileptic_drug	0.647061
PMSB	Skip-gram	epilepsy	valproate	a_single_antiepileptic_agent	6	topiramate	0.646578
PMSB	Skip-gram	epilepsy	valproate	a_single_antiepileptic_agent	7	lamotrigine_levetiracetam	0.639481
PMSB	Skip-gram	epilepsy	valproate	a_single_antiepileptic_agent	8	oxcarbazepine	0.63073
PMSB	Skip-gram	epilepsy	valproate	a_single_antiepileptic_agent	9	zonisamide_when_used	0.626074
PMSB	Skip-gram	epilepsy	valproate	a_single_antiepileptic_agent	10	gabapentin_topiramate	0.625957
PMSB	Skip-gram	epilepsy	valproate	a_single_antiepileptic_agent	11	for_drug-resistant_partial	0.617786
PMSB	Skip-gram	epilepsy	valproate	a_single_antiepileptic_agent	12	antiepileptic_drugs_other_than	0.613977
PMSB	CBOW	epilepsy	valproate	antiepileptic_drug	1	lamotrigine	0.385201
PMSB	CBOW	epilepsy	valproate	antiepileptic_drug	2	carbamazepine	0.345227
PMSB	CBOW	epilepsy	valproate	antiepileptic_drug	3	low_propensity	0.324285
PMSB	CBOW	epilepsy	valproate	antiepileptic_drug	4	clonazepam	0.310706
PMSB	CBOW	epilepsy	valproate	antiepileptic_drug	5	topiramate	0.308402
PMSB	CBOW	epilepsy	valproate	antiepileptic_drug	6	lithium_valproate	0.308223
PMSB	CBOW	epilepsy	valproate	antiepileptic_drug	7	clobazam	0.306901
PMSB	CBOW	epilepsy	valproate	antiepileptic_drug	8	sodium_valproate	0.300513
PMSB	CBOW	epilepsy	valproate	antiepileptic_drug	9	lorazepam	0.29562
PMSB	CBOW	epilepsy	valproate	antiepileptic_drug	10	lithium	0.294804
PMSB	CBOW	epilepsy	valproate	antiepileptic_drug	11	gabapentin_pregabalin_topiramate	0.291698
PMSB	CBOW	epilepsy	valproate	antiepileptic_drug	12	antiepileptic_drugs_other_than	0.290046
PMSB	Skip-gram	epilepsy	valproate	antiepileptic_drug	1	carbamazepine	0.716694
PMSB	Skip-gram	epilepsy	valproate	antiepileptic_drug	2	lamotrigine	0.692781
PMSB	Skip-gram	epilepsy	valproate	antiepileptic_drug	3	oxcarbazepine	0.672794
PMSB	Skip-gram	epilepsy	valproate	antiepileptic_drug	4	phenytoin	0.655532
PMSB	Skip-gram	epilepsy	valproate	antiepileptic_drug	5	topiramate	0.637239
PMSB	Skip-gram	epilepsy	valproate	antiepileptic_drug	6	clobazam	0.624235
PMSB	Skip-gram	epilepsy	valproate	antiepileptic_drug	7	lamotrigine_levetiracetam	0.618433
PMSB	Skip-gram	epilepsy	valproate	antiepileptic_drug	8	valproate_are_commonly	0.604478
PMSB	Skip-gram	epilepsy	valproate	antiepileptic_drug	9	gabapentin_topiramate	0.602047
PMSB	Skip-gram	epilepsy	valproate	antiepileptic_drug	10	generalised_onset_tonic-clonic_seizures	0.597744
PMSB	Skip-gram	epilepsy	valproate	antiepileptic_drug	11	lamotrigine_carbamazepine	0.597581
PMSB	Skip-gram	epilepsy	valproate	antiepileptic_drug	12	gabapentin_lamotrigine	0.596084
PMSB	CBOW	epilepsy	valproate	antiepileptic_drug_(AED)	1	500_mg	0.325581
PMSB	CBOW	epilepsy	valproate	antiepileptic_drug_(AED)	2	lithium	0.325376
PMSB	CBOW	epilepsy	valproate	antiepileptic_drug_(AED)	3	indapamide	0.323049
PMSB	CBOW	epilepsy	valproate	antiepileptic_drug_(AED)	4	intermittent_rectal_diazepam	0.317302
PMSB	CBOW	epilepsy	valproate	antiepileptic_drug_(AED)	5	There_was	0.292824
PMSB	CBOW	epilepsy	valproate	antiepileptic_drug_(AED)	6	antiepileptic_drugs_other_than	0.291667
PMSB	CBOW	epilepsy	valproate	antiepileptic_drug_(AED)	7	gabapentin_pregabalin_topiramate	0.290606
[truncated: 3,353 more rows]

## Sheet: Disambiguation n-grams
Disease x	n-gram	Expanded string and further information	Source from manual searchers
CKD	convective_modalities	Convective dialysis modalities: haemofiltration (HF), haemodiafiltration (HDF), and acetate-free biofiltration (AFB)	PMSB dataset
CKD	three-port_laparoscopic	three-port_laparoscopic cholecystectomy	PMSB dataset
CKD	undergoing_elective	undergoing_elective or emergency_surgery	PMSB dataset
anaemia	C-choline	(11)C-choline [PMID:26450693]	PMSB dataset
anaemia	antiulcer	Anti-Ulcer Agent	PMSB dataset
anaemia	Guytonian	Guyton's whole-body circulatory regulation model (Guytonian model)	PMSB dataset
anaemia	Leu/Val	Leu and Val are amino-acids	PMSB dataset
anaemia	Duke	Person's name	PMSB dataset
anaemia	Tumor_Necrosis_Factor	Tumor_Necrosis_Factor Alpha	PMSB dataset
anaemia	a_patella_strap	a_patella_strap with a_knee_sleeve [PMID:26645724]	PMSB dataset
anaemia	without_ST_elevation	acute_coronary_syndrome (ACS) without_ST_elevation	PMSB dataset
anaemia	Blockers	antihypertensive drugs: Angiotensin-Receptor Blockers; Calcium Channel Blockers; Alpha Blockers	PMSB dataset
anaemia	rs805296_polymorphism	apolipoprotein M gene (ApoM) rs805296 polymorphism [PMID:26723879]	PMSB dataset
anaemia	aptasensors	aptasensors utilize aptamers as bioreceptors [PMID:25963836]	PMSB dataset
anaemia	transfused	blood transfused	PMSB dataset
anaemia	units_transfused	blood transfused	PMSB dataset
anaemia	units_transfused_per_patient	blood transfused	PMSB dataset
anaemia	darbepoetin	darbepoetin alfa	PMSB dataset
anaemia	fat_protein	dietary factors: fat; protein	PMSB dataset
anaemia	polymeric_diet	glutamine-enriched polymeric diet; standard low-glutamine polymeric diet [PMID:26853855]	PMSB dataset
anaemia	n-3	n-3 polyunsaturated fatty acids (PUFAs)	PMSB dataset
anaemia	PO_iron	oral (PO) iron	PMSB dataset
anaemia	participants_receiving_prophylactic_granulocyte	prophylactic granulocyte transfusions [PMID:26118415]	PMSB dataset
anaemia	toxicodynamic	related to Pharmacodynamics	PMSB dataset
anaemia	selective_COX-2	selective_COX-2 inhibitors (coxibs)	PMSB dataset
arthritis	Jackson	Person's name	PMSB dataset
arthritis	ACR20/50/70	American College of Rheumatology (ACR) 20/50/70% improvement criteria	PMSB dataset
arthritis	Harmonic_Focus	Harmonic Focus (HF) is an ultrasonic device developed most recently for thyroid surgery [PMID:26770563]	PMSB dataset
asthma	preventer	preventer and reliever therapies [PMID: 23633340]	PMSB dataset
epilepsy	drug-resistant_localization_related	drug-resistant epilepsy	PMSB dataset
epilepsy	for_drug-resistant_partial	drug-resistant epilepsy	PMSB dataset
epilepsy	patients_with_drug-resistant_partial	drug-resistant epilepsy	PMSB dataset
heart_failure	by_mmol_l	The SI unit of amount of substance is the mole (mol)	PMSB dataset
heart_failure	-blockers	beta-blockers	PMSB dataset
heart_failure	b-blockers	beta-blockers	PMSB dataset
heart_failure	dinitrate	hydralazine/isosorbide dinitrate (H-ISDN)	PMSB dataset
hypertension	converting-enzyme	ACE_inhibitor; ACE = angiotensin-converting enzyme [PMID:17519441]	PMSB dataset
hypertension	converting_enzyme_inhibitors	ACE_inhibitor; ACE = angiotensin-converting enzyme [PMID:26961574]	PMSB dataset
hypertension	Shengmai	a traditional Chinese herbal medicine	PMSB dataset
hypertension	derSimonian	Author's name	PMSB dataset
hypertension	receptor_antagonists	new adenosine_diphosphate receptor_antagonists with clopidogrel [PMID:25374111]; oral_P2Y12 receptor_antagonists [PMID:26680584]; Gly/NMDA receptor_antagonists [PMID:26911562]	PMSB dataset
hypertension	oral_glucose-lowering	oral_glucose-lowering therapy [PMID:15671920]; oral_glucose-lowering drugs [PMID:24598039]; oral_glucose-lowering medications [PMID:22074017]; oral_glucose-lowering regimens [PMID:24612167]	PMSB dataset
hypertension	with_non-ST-segment_elevation_acute	Heart attacks can be classified by a measurement from the electrocardiogram (ECG) known as the ST segment	PMSB dataset
hypertension	hemoglobin_A_(A1C)	Hemoglobin A1C (HbA1c)	PMSB dataset
hypertension	130/80_mm_Hg	Millimeter of mercury (mmHg)	PMSB dataset
hypertension	130_mmHg	Millimeter of mercury (mmHg)	PMSB dataset
hypertension	140/90_mm_Hg	Millimeter of mercury (mmHg)	PMSB dataset
hypertension	140_mmHg	Millimeter of mercury (mmHg)	PMSB dataset
hypertension	1_mmHg	Millimeter of mercury (mmHg)	PMSB dataset
hypertension	2_mmHg	Millimeter of mercury (mmHg)	PMSB dataset
hypertension	6_mmHg	Millimeter of mercury (mmHg)	PMSB dataset
hypertension	at_least_mmHg	Millimeter of mercury (mmHg)	PMSB dataset
hypertension	by_4_mmHg	Millimeter of mercury (mmHg)	PMSB dataset
hypertension	anti-fibrotic	anti-fibrotic drug; anti-fibrotic medication; anti-fibrotic agents	PMSB dataset
hypertension	blocker	antihypertensive drugs: Angiotensin-Receptor Blockers; Calcium Channel Blockers; Alpha Blockers	PMSB dataset
hypertension	blocker_monotherapy	antihypertensive drugs: Angiotensin-Receptor Blockers; Calcium Channel Blockers; Alpha Blockers	PMSB dataset
hypertension	antiproteinuric	antiproteinuric therapies	PMSB dataset
hypertension	-adrenoceptor	beta-adrenergic receptors	PMSB dataset
hypertension	double-dummy	double-dummy comparison [PMID:24414989]	PMSB dataset
hypertension	intracuff	endotracheal tube cuff (e.g. intracuff lidocaine on endotracheal-tube)	PMSB dataset
hypertension	secretagogues	growth_hormone secretagogues receptor	PMSB dataset
hypertension	suppressants	immune suppressants	PMSB dataset
hypertension	no_port_site	no_port_site metastasis [PMID:24115394]	PMSB dataset
hypertension	peak_power_output	peak power output (PPO) [PMID:26182438]	PMSB dataset
hypertension	AUC:MIC	the area under the concentration-time curve (AUC): minimum inhibitory concentration (MIC) ratio	PMSB dataset
hypertension	yellow-orange	yellow-orange vegetables [PMID:25248495]	PMSB dataset
osteoarthritis	Rotta	Rotta pharmaceutical company	PMSB dataset
osteoarthritis	long-acting_beta	long-acting_beta agonists_(LABAs)	PMSB dataset
osteoarthritis	non-benzodiazepine	nonbenzodiazepine sedativehypnotic drug	PMSB dataset
osteoarthritis	resurfacing	resurfacing arthroplasty	PMSB dataset
osteoarthritis	retrograde_intramedullary	retrograde_intramedullary nailing (RIMN)	PMSB dataset

## Sheet: Disambiguation SF to LF
Disease x	Short form (SF)	Long form (LF)	Source from manual searchers
anaemia	CKD	chronic kidney disease	Allie top-1
anaemia	Hb	hemoglobin	Allie top-1
anaemia	RCTs	randomized controlled trials	Allie top-1
anaemia	ESA	erythropoiesis-stimulating agent	Allie top-1
anaemia	ESAs	erythropoiesis-stimulating agents	Allie top-1
anaemia	EPO	erythropoietin	Allie top-1
anaemia	VTE	venous thromboembolism	Allie top-1
anaemia	IV	intravenous	Allie top-1
anaemia	OIC	opioid-induced constipation	Allie top-1
anaemia	rHuEPO	recombinant human erythropoietin	Allie top-1
anaemia	RBC	red blood cell	Allie top-1
anaemia	ABO	ABO blood groups, i.e. blood group A, B, O, and AB	PMSB dataset and Allie top-5
anaemia	vs	versus	Allie top-1
anaemia	p	p-value	PMSB dataset
anaemia	CBM	Cognitive Bias Modification	PMSB dataset and Allie top-4
anaemia	rhEPO	recombinant human erythropoietin	Allie top-1
anaemia	5HT3	5-HT3 = 5-hydroxytryptamine 3	Allie top-1
anaemia	BRVO	branch retinal vein occlusion	Allie top-1
anaemia	TXA	tranexamic acid	Allie top-1
anaemia	NAID	non-anaemic iron deficiency	Allie top-1
anaemia	IHT	intermittent hormonal therapy	PMSB dataset and Allie top-5
anaemia	EVLWI	extravascular lung water index	Allie top-1
anaemia	MMN	Multiple-micronutrient	PMSB dataset and Allie top-3
anaemia	CADR	cutaneous adverse drug reactions	Allie top-1
anaemia	CERA	continuous erythropoietin receptor activator	Allie top-1
anaemia	CLAG	conjunctival limbal autograft	Allie top-1
anaemia	DINDs	delayed ischemic neurological deficits	Allie top-1
anaemia	EAFT	empirical antifungal therapy	PMSB dataset and Allie top-2
anaemia	DVT	deep vein thrombosis	Allie top-1
anaemia	OHSS	ovarian hyperstimulation syndrome	Allie top-1
anaemia	GnRH	gonadotropin-releasing hormone	Allie top-1
anaemia	DAT	dopamine transporter	Allie top-1
anaemia	SPECT	single photon emission computed tomography	Allie top-1
anaemia	EEG	electroencephalogram	Allie top-1
anaemia	CSF	cerebrospinal fluid	Allie top-1
anaemia	IU/d	intake units per day	PMSB dataset
anaemia	PM	polymyositis	PMSB dataset and Allie top-3
anaemia	DM	dermatomyositis	PMSB dataset and Allie top-3
anaemia	US	United States	PMSB dataset and Allie top-3
anaemia	GHR	growth hormone receptor	Allie top-1
anaemia	HFS-TB	hollow fiber system model of tuberculosis	Allie top-1
anaemia	HIV	human immunodeficiency virus	Allie top-1
anaemia	IDA	iron deficiency anemia	Allie top-1
anaemia	JAK	Janus kinase	Allie top-1
anaemia	MACE	major adverse cardiac events	Allie top-1
anaemia	MPG-EPO	methoxy polyethylene glycol-epoetin beta	Allie top-1
anaemia	MPS_II	mucopolysaccharidosis type II	Allie top-1
anaemia	PO_iron	oral (PO) iron	PMSB dataset
anaemia	RBV	ribavirin	Allie top-1
anaemia	VKA	vitamin K antagonists	Allie top-1
anaemia	CI	confidence interval	Allie top-1
anaemia	IUD	intrauterine device	Allie top-1
anaemia	plt	platelet	Allie top-1
anaemia	ITx	intestinal transplantation	PMSB dataset
anaemia	ACSs	acute coronary syndromes	Allie top-1
anaemia	ARTS	the ARTS trial; the Arterial Revascularisation Trial (ART)	PMSB dataset
anaemia	FFP	fresh frozen plasma	Allie top-1
anaemia	GRs	glucocorticoid receptors	Allie top-1
anaemia	STIs	sexually transmitted infections	Allie top-1
anaemia	clin anat	Clinical Anatomy	PMSB dataset
anaemia	NIV	noninvasive ventilation	Allie top-1
anaemia	AD	Alzheimer's disease	Allie top-1
anaemia	EAA	essential amino acids	PMSB dataset and Allie top-2
anaemia	GAA	general amino acids	PMSB dataset
anaemia	SCLC	small cell lung cancer	Allie top-1
anaemia	ICU	intensive care unit	Allie top-1
anaemia	GISTs	gastrointestinal stromal tumors	Allie top-1
anaemia	n-3	n-3 polyunsaturated fatty acids (PUFAs)	PMSB dataset
anaemia	RRT	renal replacement therapy	Allie top-1
anaemia	NF-kappa B	nuclear factor-kappaB	Allie top-1
anaemia	CHD	coronary heart disease	Allie top-1
anaemia	HCT	hematopoietic cell transplantation	Allie top-1
arthritis	SMD	standardized mean difference	Allie top-1
arthritis	ACR	American College of Rheumatology	Allie top-1
arthritis	ACR70	American College of Rheumatology (ACR) 70% improvement criteria	Allie top-1
arthritis	BSC	best supportive care	Allie top-1
arthritis	DES	drug-eluting stents	Allie top-1
arthritis	DMARD	disease-modifying antirheumatic drug	Allie top-1
arthritis	DMARD-IR	inadequate response to conventional DMARD	PMSB dataset
arthritis	DMARDs	disease-modifying antirheumatic drugs	Allie top-1
arthritis	HIV-1	human immunodeficiency virus type 1	Allie top-1
arthritis	IACIs	intra-articular corticosteroid injections	Allie top-1
arthritis	ICER	incremental cost-effectiveness ratio	Allie top-1
arthritis	ICERs	incremental cost-effectiveness ratios	Allie top-1
arthritis	MTX	methotrexate	Allie top-1
arthritis	P	p-value	PMSB dataset
arthritis	QALY	quality-adjusted life-year	Allie top-1
arthritis	QALYs	quality-adjusted life years	Allie top-1
arthritis	R-FC	rituximab to fludarabine and cyclophosphamide	PMSB dataset and Allie top-2
arthritis	RA	rheumatoid arthritis	Allie top-1
arthritis	RR	risk ratio	PMSB dataset and Allie top-2
arthritis	Crl	credible interval	Allie top-1
arthritis	TNF	tumor necrosis factor	Allie top-1
arthritis	TNFi	tumor necrosis factor inhibitors	Allie top-1
arthritis	cDMARDs	conventional disease-modifying antirheumatic drugs	Allie top-1
arthritis	gLP-1	glucagon-like peptide-1	Allie top-1
arthritis	gRADE	Grading of Recommendations Assessment, Development and Evaluation	Allie top-1 [note: https://bestpractice.bmj.com/info/us/toolkit/learn-ebm/what-is-grade/]
arthritis	hPLC	high-performance liquid chromatography	Allie top-1
asthma	5-HT3	5-hydroxytryptamine 3	Allie top-1
asthma	B-ALL	B-cell acute lymphoblastic leukemia	Allie top-1
asthma	BDF	budesonide/formoterol	PMSB dataset and Allie top-14
asthma	ERAs	endothelin receptor antagonists	Allie top-1
asthma	FP	fluticasone propionate	Allie top-1
asthma	penicillin_G	Benzylpenicillin	PMSB dataset [note: https://www.drugbank.ca/drugs/DB01053]
asthma	ICS	inhaled corticosteroids	Allie top-1
asthma	ICSs	inhaled corticosteroids	Allie top-1
asthma	ISOC	Social sciences and humanities database	PMSB dataset
asthma	LABA	long-acting beta2-agonist	Allie top-1
asthma	LABAs	long-acting beta2-agonists	Allie top-1
asthma	LAMA	long-acting muscarinic antagonist	Allie top-1
asthma	LTRA	leukotriene receptor antagonist	Allie top-1
asthma	MB	medulloblastoma	PMSB dataset and Allie top-2
asthma	PAFs	population attributable fractions	Allie top-1
asthma	RCTs	randomized controlled trials	Allie top-1
asthma	LABA/ICS	long-acting inhaled beta-agonist/inhaled corticosteroid	Allie top-1
CKD	HDF	hemodiafiltration	Allie top-1
CKD	PD	peritoneal dialysis	Allie top-2
CKD	rHuEPO	recombinant human erythropoietin	Allie top-1
diabetes	DPP-4	dipeptidyl peptidase-4	Allie top-1
diabetes	GLP-1	glucagon-like peptide-1	Allie top-1
diabetes	GLP-1_RAs	glucagon-like peptide-1 receptor agonists	Allie top-1
diabetes	GLP-1RAs	glucagon-like peptide-1 receptor agonists	Allie top-1
diabetes	OADs	oral antidiabetic drugs	Allie top-1
diabetes	SGLT-2	sodium-glucose cotransporter-2	Allie top-1
diabetes	T2DM	type 2 diabetes mellitus	Allie top-1
epilepsy	Mata	Author's surname	PMSB dataset
epilepsy	A1G	OPRM1 A118G gene	PMSB dataset
epilepsy	AAP	atypical antipsychotic	SB and Allie top-4
epilepsy	AED	antiepileptic drug	Allie top-1
epilepsy	AEDs	antiepileptic drugs	Allie top-1
epilepsy	CB1	cannabinoid receptor 1	Allie top-1
epilepsy	DMARD	disease-modifying antirheumatic drug	Allie top-1
epilepsy	EEG	electroencephalogram	Allie top-1
epilepsy	Fox	Human Forkhead-box (FOX) gene family	SB and Allie top-1
epilepsy	G1249A	G1249A variant of the multidrug resistance-associated protein 2 (ABCC2)	PMSB dataset
epilepsy	GI	gastrointestinal	Allie top-1
epilepsy	HCV	hepatitis C virus	Allie top-1
epilepsy	ICVT	Isolated cortical vein thrombosis	Allie top-1
epilepsy	ICVT	Intracranial venous thrombosis	PMSB dataset and Allie top-3
epilepsy	IFN	interferon	Allie top-1
epilepsy	INR	international normalized ratio	Allie top-1
epilepsy	LEV	levetiracetam	Allie top-1
epilepsy	NNT	number needed to treat	Allie top-1
epilepsy	PCT	procalcitonin	Allie top-1
epilepsy	ASRA	American Society of Regional Anesthesia and Pain Medicine	Allie top-1
epilepsy	QALY	quality-adjusted life-year	Allie top-1
epilepsy	SGTCS	secondarily generalized tonic-clonic seizures	Allie top-1
epilepsy	SMD	standardized mean difference	Allie top-1
epilepsy	TENS	transcutaneous electrical nerve stimulation	Allie top-1
epilepsy	Treg	Regulatory T cells	PMSB dataset and Allie top-3
epilepsy	UTIs	urinary tract infections	Allie top-1
epilepsy	VL	visceral leishmaniasis	Allie top-1
epilepsy	ACE	angiotensin-converting enzyme	Allie top-1
epilepsy	APAP	N-acetyl-p-aminophenol	Allie top-2 [note: N-acetyl-p-amino-phenol (paracetamol, acetaminophen) ]
epilepsy	TCMs	traditional Chinese medicines	Allie top-1
glaucoma	5-FU	5-fluorouracil	Allie top-1
glaucoma	ECCE	extracapsular cataract extraction	Allie top-1
glaucoma	IOP	intraocular pressure	Allie top-1
glaucoma	MSICS	manual small incision cataract surgery	Allie top-1
glaucoma	iStent	implantation of a trabecular microbypass stent	Allie top-1
heart_failure	ACE	angiotensin-converting enzyme	Allie top-1
heart_failure	ADHD	attention-deficit/hyperactivity disorder	Allie top-1 [note: https://www.ncbi.nlm.nih.gov/pubmed/22298228]
heart_failure	ARBs	angiotensin receptor blockers	Allie top-1
heart_failure	BP	blood pressure	Allie top-1
heart_failure	CCBs	calcium channel blockers	Allie top-1
heart_failure	CMT	combined modality therapy	PMSB dataset: pre-operative combined modality therapy (CMT, chemotherapy with radiotherapy) [note: http://www.bloodjournal.org/content/128/22/2356]
heart_failure	CRT	cardiac resynchronization therapy	Allie top-1
heart_failure	CRT-D	cardiac resynchronization therapy defibrillator	Allie top-1
heart_failure	EOC	epithelial ovarian cancer	Allie top 1 [ note: PMC3130354 + PMC3612436 ]
heart_failure	GA	general_anesthesia	Allie top-3
heart_failure	ICD	implantable_cardioverter_defibrillators	Allie top-1
heart_failure	LVSD	left ventricular systolic dysfunction	Allie top-1
heart_failure	NYHA	New York Heart Association	Allie top-1
heart_failure	OBP	office blood pressure	Allie top-2
heart_failure	PCIA	patient-controlled intravenous analgesia	PMSB dataset and Allie top-1
heart_failure	QRS	QRS duration	Allie top-1 [ note1: Q, R, and S wave note2: from PMSB dataset "QRS widening (QRS msec)"]
heart_failure	RAS	renin-angiotensin system	Allie top-1 [note: https://www.ncbi.nlm.nih.gov/medgen/271075]
hypertension	p	p-value	PMSB dataset
hypertension	PILOTS	Published International Literature on Traumatic Stress database	Allie top-1
hypertension	PsycINFO	Psychological Information Database	Allie top-2
hypertension	CI	confidence interval	Allie top-1
hypertension	FSH	follicle-stimulating hormone	Allie top-1
hypertension	AI	augmentation index	PMSB dataset and Allie top-6
hypertension	IHC	immunohistochemistry	Allie top-1
hypertension	CCBs	calcium channel blockers	Allie top-1
hypertension	RCTs	randomized controlled trials	Allie top-1
hypertension	ACE	angiotensin-converting enzyme	Allie top-1
hypertension	ARBs	angiotensin receptor blockers	Allie top-1
hypertension	GLP-1	glucagon-like peptide-1	Allie top-1
hypertension	CHF	congestive heart failure	Allie top-1
hypertension	IOP	intraocular pressure	Allie top-1
hypertension	PWV	pulse wave velocity	Allie top-1
hypertension	HPV	human papillomavirus	Allie top-1
hypertension	CVD	cardiovascular disease	Allie top-1
hypertension	RR	risk ratio	PMSB dataset and Allie top-2
hypertension	ABPM	ambulatory blood pressure monitoring	Allie top-1
hypertension	ACEI	angiotensin-converting enzyme inhibitor	Allie top-1
hypertension	HDACi	histone deacetylase inhibitors	Allie top-1
hypertension	bpm	beats per minute	Allie top-1
hypertension	FBG	fasting blood glucose	Allie top-1
hypertension	INDAP	indapamide	Allie top-1
hypertension	SCIE	Science Citation Index Expanded	Allie top-1
hypertension	WDAEs	withdrawals due to adverse effects	PMSB dataset
hypertension	BPD	borderline personality disorder	Allie top-1
hypertension	bSBP	brachial systolic blood pressure	Allie top-1
hypertension	rFSH	recombinant FSH	Allie top-1
hypertension	srs	stereotactic radiosurgery	Allie top-1
hypertension	SBP	systolic blood pressure	Allie top-1
hypertension	anti-VEGF	anti-vascular endothelial growth factor	Allie top-1
hypertension	cSBP	central systolic blood pressure	Allie top-1
hypertension	SBP/DBP	systolic blood pressure/diastolic blood pressure	Allie top-1
hypertension	CYC	cyclophosphamide	Allie top-1
hypertension	DBP	diastolic blood pressure	Allie top-1
hypertension	WAD	whiplash-associated disorders	Allie top-1
hypertension	SMR	standardized mortality ratio	Allie top-1
hypertension	SMS	short message service	Allie top-1
hypertension	HBPM	home blood pressure monitoring	Allie top-1
hypertension	HCTZ	hydrochlorothiazide	Allie top-1
hypertension	I2	I2 statistic	PMSB dataset
hypertension	IUD	intrauterine device	Allie top-1
hypertension	LDL	low-density lipoprotein	Allie top-1
hypertension	HDL	high-density lipoprotein	Allie top-1
hypertension	OME	otitis media with effusion	Allie top-1
hypertension	SOC	standard of care	PMSB dataset and Allie top-3
hypertension	TDx-FLM	fluorescence polarization (assay)	PMSB dataset
hypertension	THQ	target hazard quotient	Allie top-1
hypertension	PCT	procalcitonin	Allie top-1
hypertension	RCT	randomized controlled trial	Allie top-1
osteoarthritis	BVDV	bovine viral diarrhea virus	Allie top-1
osteoarthritis	CNKI	China National Knowledge Infrastructure	Allie top-1
osteoarthritis	DJD	Duhuo Jisheng decoction (DJD)	PMSB dataset and Allie top-3 [note: https://bmjopen.bmj.com/content/bmjopen/6/1/e008973.full.pdf]
osteoarthritis	ERIC	online library of education research and information	PMSB dataset [note: https://eric.ed.gov]
osteoarthritis	HA	hyaluronic acid	PMSB dataset and Allie top-2
osteoarthritis	IA	intra-articular (IA)	PMSB dataset and Allie top-3
osteoarthritis	LILACS	The Latin-American and Caribbean Health Sciences Literature database	PMSB dataset and Allie top-2
osteoarthritis	MVA-5T4	modified vaccinia Ankara encoding the tumor antigen 5T4	PMSB dataset and Allie top-2
osteoarthritis	OA	osteoarthritis	Allie top-1
osteoarthritis	PBM	photobiomodulation	PMSB dataset and Allie top-3
osteoarthritis	PMI	perioperative myocardial infarction	PMSB dataset and Allie top-2
osteoarthritis	PRP	platelet-rich plasma	Allie top-1
osteoarthritis	SCI-EXPANDED	Science Citation Index Expanded	Allie top-1
osteoarthritis	SDD	selective digestive decontamination	PMSB dataset and Allie top-3
osteoarthritis	SIJ	sacroiliac joint	Allie top-1
osteoarthritis	T(2)	notation	PMSB dataset [note: https://www.ncbi.nlm.nih.gov/pubmed/25629804]
osteoarthritis	TACE	transcatheter_arterial_chemoembolization_(TACE)	PMSB dataset and Allie top-1
osteoarthritis	THA	total hip arthroplasty	Allie top-1
osteoarthritis	THR	total hip replacement	Allie top-1
osteoarthritis	TKA	total knee arthroplasty	Allie top-1
osteoarthritis	TKR	total knee replacement	Allie top-1
osteoarthritis	Th2	type 2 helper T cell	PMSB dataset and Allie top-3
osteoarthritis	UAS	upper abdominal surgery	PMSB dataset and Allie top-9
osteoarthritis	US	United States	PMSB dataset and Allie top-3 [note: https://www.ncbi.nlm.nih.gov/pubmed/24027421]
osteoarthritis	aTG	autophagy	PMSB dataset and Allie top-3

## Sheet: Stage2 NER task
Target = x	Candidate = y	More information for Candidate y	Rater GS: Tx	Rater A: Tx	Rater B: Tx	UMLS CUI for Candidate y as Tx	MetaMap output assessment for Candidate y as Tx {TP,FP,FN}	Category based on UMLS Semantic Types for Candidate y as Tx
heart_failure	'pancreas'		0	0	0
heart_failure	(ARBs)	ARBs = angiotensin receptor blockers	1	0	1	C0521942	FN	T121
heart_failure	(CRT-D)	CRT-D = cardiac resynchronization therapy defibrillator	1	0	1	C3874742	FN	Device (T074)
heart_failure	(OBP)	OBP = office blood pressure	0	0	0
heart_failure	-blockers	beta-blockers	1	0	1	C0001645	FN	T121
heart_failure	120_ms		0	0	0
heart_failure	161_participants_showed_no		0	0	0
heart_failure	ACE_inhibitor	ACE = angiotensin-converting enzyme	1	1	1	C0003015	FN	T121
heart_failure	ACE_inhibitors	ACE = angiotensin-converting enzyme	1	1	1	C0003015	FN	T121
heart_failure	ARBs	ARBs = angiotensin receptor blockers	1	0	1	C0521942	FN	T121
heart_failure	Administration_recently		1	1	1	C1533734	TP(MM)	T061
heart_failure	BP_reduction	BP = blood pressure	0	1	1
heart_failure	CCBs	CCBs = calcium channel blockers	1	1	1	C0006684	TP(SM)	T121
heart_failure	CRT	CRT = cardiac resynchronization therapy	1	0	1	C1167956	FN	T061
heart_failure	Heart_Rate_Variability		0	0	0
heart_failure	NYHA_functional	NYHA = New York Heart Association	0	0	0
heart_failure	PCIA	PCIA = patient-controlled intravenous analgesia	1	0	1	C0078944	FN	T061
heart_failure	QRS_duration	QRS = QRS duration	0	0	0
heart_failure	RAS_inhibitors_but	RAS = renin-angiotensin system	1	1	1	C1514727	TP(SM)	T121
heart_failure	aCE_inhibitors	ACE = angiotensin-converting enzyme	1	1	1	C0003015	FN	T121
heart_failure	adult_patients_treated_with		0	0	0
heart_failure	aldosterone_antagonists		1	1	1	C0002007	FN	T121
heart_failure	an_ACE_inhibitor	ACE = angiotensin-converting enzyme	1	1	1	C0003015	FN	T121
heart_failure	an_aldosterone_antagonist		1	1	1	C0002007	TP(MM)	T121
heart_failure	an_anticoagulant		1	1	1	C0003280	TP(MM)	T121
heart_failure	angiotensin-converting_enzyme_inhibitors		1	1	1	C0003015	FN	T121
heart_failure	angiotensin_II_receptor_antagonists		1	1	1	C0521942	FN	T121
heart_failure	angiotensin_II_receptor_blockers		1	1	1	C0521942	FN	T121
heart_failure	angiotensin_converting_enzyme_inhibitors		1	1	1	C0003015	FN	T121
heart_failure	angiotensin_receptor		1	0	0	C0034787	FN	Substance (CHEM)
heart_failure	angiotensin_receptor_antagonists		1	1	1	C0521942	FP	T121
heart_failure	angiotensin_receptor_blockers		1	1	1	C0521942	FN	T121
heart_failure	angiotensin_receptor_blockers_(ARBs)	ARBs = angiotensin receptor blockers	1	1	1	C0521942	FN	T121
heart_failure	any_surgical_procedure		1	0	1	C0543467	TP(SM)	T058
heart_failure	atenolol		1	1	1	C0004147	FN	Substance (CHEM)
heart_failure	b-blockers	beta-blockers	1	0	1	C0001645	FN	T121
heart_failure	banding_ligation_versus_non-selective		1	1	1	C0023690|C0185014	TP(MM)	T061
heart_failure	benefit_over_placebo		1	1	1	C0032042	TP(MM)	T061
heart_failure	beta-blocker		1	1	1	C0001645	FN	T121
heart_failure	beta-blocker_therapy		1	1	1	C0001645	TP(MM)	T121
heart_failure	beta-blockers		1	1	1	C0001645	FN	T121
heart_failure	bisoprolol_carvedilol		1	1	1	C0053799|C0054836	TP(MM)	Substance (CHEM)
heart_failure	biventricular_pacing		1	1	1	C2936372	TP(SM)	T061
heart_failure	both_prokaryotes		0	0	0
heart_failure	by_mmol_l	The SI unit of amount of substance is the mole (mol)	0	0	0
heart_failure	cRT	CRT = cardiac resynchronization therapy	1	0	1	C1167956	FN	T061
heart_failure	calcium-channel_blockers		1	1	1	C0006684	TP(SM)	T121
heart_failure	calcium_antagonists		1	1	1	C0006684	TP(SM)	T121
heart_failure	calcium_channel_blockers		1	1	1	C0006684	FN	T121
heart_failure	calcium_channel_blockers_(CCBs)	CCBs = calcium channel blockers	1	1	1	C0006684	FN	T121
heart_failure	cardiac_resynchronisation_therapy_(CRT)	CRT = cardiac resynchronization therapy	1	1	1	C1167956	TP(SM)	T061
heart_failure	cardiac_resynchronization_therapy		1	1	1	C1167956	TP(SM)	T061
heart_failure	clearly_defined_populations		0	0	0
heart_failure	clomipramine		1	1	1	C0009010	TP(SM)	Substance (CHEM)
heart_failure	compared_with_other_antihypertensive		1	1	1	C0003364	FN	T121
heart_failure	developing_new-onset		0	0	0
heart_failure	dinitrate	hydralazine/isosorbide dinitrate (H-ISDN)	1	0	1	C1628973	FN	T121
heart_failure	diuretic		1	1	1	C0012798	FN	T121
heart_failure	diuretics		1	1	1	C0012798	FN	T121
heart_failure	diuretics_beta-blockers		1	1	1	C0012798|C0001645	TP(MM)	T121
heart_failure	double-blind_placebo-controlled_randomized_trials		0	0	1
heart_failure	financial_disclosures		0	0	0
heart_failure	first-line_treatment		1	1	1	C1708063	TP(SM)	T061
heart_failure	general_anesthesia_(GA)	GA = general_anesthesia	1	1	1	C0002915	TP(MM)	T061
heart_failure	heart_failure_beta-blockers		1	1	1	C0001645	TP(MM)	T121
heart_failure	heart_rate_reduction		0	1	0
heart_failure	high-dose_ACE_inhibitors	ACE = angiotensin-converting enzyme	1	1	1	C0003015	TP(MM)	T121
heart_failure	hydralazine		1	1	1	C0020223	TP(SM)	Substance (CHEM)
heart_failure	hydralazine/isosorbide_dinitrate		1	1	1	C1628973	TP(SM)	T121
heart_failure	implantable_cardioverter_defibrillators_(ICD)	ICD = implantable_cardioverter_defibrillators	1	0	1	C0162589	TP(MM)	Device (T074)
heart_failure	intravitreal_steroids		1	1	1	C1444685	FP	T061
heart_failure	iv		0	0	0
heart_failure	left_ventricular_systolic_dysfunction		0	1	0
heart_failure	lisinopril		1	1	1	C0065374	FN	Substance (CHEM)
heart_failure	long-acting_dihydropyridine		1	1	1	C0012315	FN	Substance (CHEM)
heart_failure	maintain_sinus_rhythm		0	1	0
heart_failure	mental_ill-health		0	0	0
heart_failure	metformin_thiazolidinediones		1	1	1	C0025598|C1257987	TP(MM)	Substance (CHEM)
heart_failure	methyldopa		1	1	1	C0025741	TP(MM)	Substance (CHEM)
heart_failure	non-selective_beta-blockers		1	1	1	C0001645	FN	T121
heart_failure	occurred_significantly_less		0	0	0
heart_failure	or_angiotensin_II_receptor		1	0	0	C0003011	FN	Substance (CHEM)
heart_failure	or_angiotensin_receptor_blockers		1	1	1	C0521942	FN	T121
heart_failure	or_dental_procedures		1	1	1	C0011331	TP(MM)	T061
heart_failure	other_drugs		1	1	1	C0013227	TP(MM)	T121
heart_failure	patients_with_advanced_Parkinson's		0	0	0
heart_failure	patients_with_left_ventricular		0	0	0
heart_failure	platinum-resistant_relapsed_EOC	EOC = epithelial ovarian cancer	0	1	0
heart_failure	pre-operative_CMT	CMT = combined modality therapy	1	0	1	C0009429	FP	T061
heart_failure	prolonged_QRS_duration	QRS = QRS duration	0	0	0
heart_failure	reducing_ADHD_symptoms	ADHD = attention-deficit/hyperactivity disorder	0	1	0
heart_failure	right_ventricular_pacing		1	1	0	C0199648	FP	T061
heart_failure	sparsely_ionizing_radiation		1	0	1	C0034538	TP(SM)	T070
heart_failure	standardised_methodology_are_required		0	0	0
heart_failure	superior_temporal_gyrus		0	0	0
heart_failure	systolic_dysfunction_(LVSD)	LVSD = left ventricular systolic dysfunction	0	0	0
heart_failure	therapy_pharmacokinetic_investigations		0	0	0
heart_failure	thiazide_diuretic		1	1	1	C0012802	TP(MM)	Substance (CHEM)
heart_failure	thiazide_diuretics		1	1	1	C0012802	FN	Substance (CHEM)
heart_failure	wide_QRS	QRS = QRS duration	0	0	0
heart_failure	wide_QRS_complex	QRS = QRS duration	0	0	0
glaucoma	5-fluorouracil_(5-FU)_was_performed	5-FU = 5-fluorouracil	1	1	1	C0016360	TP(MM)	Substance (CHEM)
glaucoma	ECCE	ECCE = extracapsular cataract extraction	1	1	1	C0197726	FN	T061
glaucoma	October_2015_We		0	0	0
glaucoma	a_fornix-based_flap		0	0	1
glaucoma	a_limbal-based_flap		0	0	1
glaucoma	age-related_cataract		0	0	0
glaucoma	any_language_restriction		0	0	0
glaucoma	any_other_anti-scarring_agents		1	1	1	C1254351	TP(MM)	T121
glaucoma	bleb_failure		0	0	0
glaucoma	by_laser_trabeculoplasty		1	1	1	C0395482	TP(SM)	T061
glaucoma	can_accelerate_cataract		0	0	0
glaucoma	cataract		0	0	0
glaucoma	cataract_extraction		1	1	1	C0007389	TP(SM)	T061
glaucoma	cataract_operations		1	1	1	C2939459	TP(MM)	T061
glaucoma	cataract_surgery_alone		1	1	1	C2939459	TP(MM)	T061
glaucoma	combined_procedure_trabeculectomy		1	1	1	C0040574	TP(MM)	T061
glaucoma	corneal_limbus_while		0	0	0
glaucoma	despite_additional_topical/systemic		0	0	0
glaucoma	electronic_searches_we_contacted		0	0	0
glaucoma	extracapsular_cataract_extraction_(ECCE)	ECCE = extracapsular cataract extraction	1	1	1	C0197726	TP(SM)	T061
glaucoma	for_glaucoma_irrespective		0	0	0
glaucoma	glaucoma_surgery		1	1	1	C0197489	TP(MM)	T061
glaucoma	greater_IOP_control	IOP = intraocular pressure	0	0	1
glaucoma	independently_lower_intraocular		0	0	0
glaucoma	ivermectin_versus_ivermectin_alone		1	1	1	C0022322	TP(MM)	Substance (CHEM)
glaucoma	language_we_excluded		0	0	0
glaucoma	medications_needling		1	1	1	C0398266	TP(MM)	T058
glaucoma	mitomycin_C_was_performed		1	1	1	C0002475	TP(MM)	Substance (CHEM)
glaucoma	most_commonly_trabeculectomy_surgery		1	1	1	C0040574	TP(MM)	T061
glaucoma	no_additional_anti-scarring		0	0	1
glaucoma	one_study_used_trabeculotomy		1	1	1	C0040576	TP(MM)	T061
glaucoma	phacoemulsification		1	1	1	C0282545	TP(MM)	T061
glaucoma	pressure-lowering_drops_or		1	0	1	C0991568	TP(MM)	Substance (CHEM)
glaucoma	pressure_(IOP)_which_may	IOP = intraocular pressure	0	0	0
glaucoma	previous_glaucoma_surgery		1	1	1	C0197489	TP(MM)	T061
glaucoma	previous_trabeculectomy		1	1	1	C0040574	TP(MM)	T061
glaucoma	reported_trabeculectomy_failure		1	1	1	C0040574	TP(MM)	T061
glaucoma	studies_used_iStent	iStent = implantation of a trabecular microbypass stent	1	1	1	C0522776	FP	T061
glaucoma	surgeries_may_increase		1	0	1	C0543467	TP(MM)	T058
glaucoma	surgery_(MSICS)	MSICS = manual small incision cataract surgery	1	1	1	C1690970	FP	T061
glaucoma	treatment_fails_glaucoma-filtering_surgery		1	1	1	C0242673	TP(MM)	T061
glaucoma	type_publication_status		0	0	0
glaucoma	unpublished_trials_we_included		0	0	0
glaucoma	visual_acuity		0	0	0
glaucoma	visually_significant_cataract		0	0	0
glaucoma	with_beta_irradiation		1	1	1	C2607955	TP(MM)	T070
glaucoma	with_topical_intraocular		0	0	0
CKD	(HDF)	HDF = hemodiafiltration	1	1	1	C0206075	FN	T061
CKD	convective_modalities	Convective dialysis modalities: haemofiltration (HF), haemodiafiltration (HDF), and acetate-free biofiltration (AFB)	1	1	1	C0019014	FP	T061
CKD	correcting_anaemia		0	0	0
CKD	dialysis_adequacy		1	1	1	C0011946	TP(MM)	T061
CKD	dialysis_patients		1	1	1	C0011946	TP(MM)	T061
CKD	dialysis_therapy		1	1	1	C0011946	TP(SM)	T061
CKD	gram		0	0	0
CKD	hemodialysis		1	1	1	C0019004	TP(MM)	T061
CKD	in_predialysis_patients		0	0	0
CKD	kidney_transplant		1	1	1	C0022671	TP(SM)	T061
CKD	on_dialysis		1	1	1	C0011946	FN	T061
CKD	patients_with_end-stage_kidney		0	0	0
CKD	peritoneal_dialysis		1	1	1	C0031139	TP(MM)	T061
CKD	peritoneal_dialysis_(PD)	PD = peritoneal dialysis	1	1	1	C0031139	TP(MM)	T061
CKD	prevail_over		0	0	0
CKD	rHuEPO	rHuEPO = recombinant human erythropoietin	1	1	1	C0376541	FN	Substance (CHEM)
CKD	recombinant_human_erythropoietin_(rHuEPO)	rHuEPO = recombinant human erythropoietin	1	1	1	C0376541	FN	Substance (CHEM)
CKD	retransplantation		1	1	1	C0597409	TP(SM)	T061
CKD	three-port_laparoscopic	three-port_laparoscopic cholecystectomy	1	1	1	C0162522	FP	T061
CKD	undergoing_elective	undergoing_elective or emergency_surgery	1	1	0	C0206058	TP(MM)	T061
CKD	which_may_accelerate		0	0	0
diabetes	(GLP-1_RAs)	GLP-1RAs = glucagon-like peptide-1 receptor agonists	1	1	0	C2917359	FP	T121
diabetes	(SGLT-2)_inhibitors	SGLT-2 = sodium-glucose cotransporter-2	1	1	1	C3542461	FP	T121
diabetes	GLP-1RAs	GLP-1RAs = glucagon-like peptide-1 receptor agonists	1	1	1	C2917359	FP	T121
diabetes	GLP-1_RAs	GLP-1RAs = glucagon-like peptide-1 receptor agonists	1	1	1	C2917359	FP	T121
diabetes	GLP-1_receptor_agonists	GLP-1RAs = glucagon-like peptide-1 receptor agonists	1	1	1	C2917359	TP(SM)	T121
diabetes	OADs	OADs = oral antidiabetic drugs	1	1	1	C0935929	FN	T121
diabetes	antidiabetic_drugs		1	1	1	C0935929	TP(SM)	T121
diabetes	basal_insulin		1	1	1	C0650607	TP(SM)	Substance (CHEM)
diabetes	diabetes_mellitus_(T2DM)	T2DM = type 2 diabetes mellitus	0	0	0
diabetes	dipeptidyl_peptidase-4_(DPP-4)_inhibitors	DPP-4 = dipeptidyl peptidase-4	1	1	1	C1827106	FP	T121
diabetes	dipeptidyl_peptidase-4_inhibitors		1	1	1	C1827106	FN	T121
diabetes	exenatide		1	1	1	C0167117	TP(SM)	Substance (CHEM)
diabetes	glucagon-like_peptide-1	GLP-1 = glucagon-like peptide-1	1	1	0	C0061355	TP(MM)	Substance (CHEM)
diabetes	liraglutide_mg		1	1	1	C1456408	TP(MM)	Substance (CHEM)
diabetes	metformin_monotherapy		1	1	1	C0025598	TP(SM)	Substance (CHEM)
diabetes	patients_with_type_2		0	0	0
diabetes	premixed_insulin		1	1	1	C2069057	FP	Substance (CHEM)
diabetes	sodium_glucose		1	1	0	C0017725	TP(MM)	Substance (CHEM)
diabetes	sulfonylurea		1	1	1	C0038766	TP(MM)	Substance (CHEM)
diabetes	type_2_diabetes_inadequately		0	0	0
asthma	(BDF)	BDF = budesonide/formoterol	1	1	1	C1276807	FN	T121
asthma	(LABA)	LABA = long-acting beta2-agonist	1	1	1	C2936789	FN	T121
asthma	(LABA/ICS)	LABA/ICS = long-acting inhaled beta-agonist/inhaled corticosteroid	1	1	1	C2936789|C4020618	FP	T121
asthma	(LABA/ICS)_versus	LABA/ICS = long-acting inhaled beta-agonist/inhaled corticosteroid	1	1	1	C2936789|C4020618	FP	T121
asthma	(LTRA)	LTRA = leukotriene receptor antagonist	1	1	1	C3537183	TP(SM)	T121
asthma	/million		0	0	0
asthma	3000		0	0	0
asthma	4-5_days		0	0	0
asthma	400_mcg/day		0	0	0
asthma	5-HT3-receptor_antagonists	5-HT3 = 5-hydroxytryptamine 3	1	1	1	C0360055	FP	Substance (CHEM)
asthma	500_microg/day		0	0	0
asthma	Cardiovascular_Imaging		0	0	0
asthma	ICS	ICS = inhaled corticosteroids	1	1	1	C4020618	FP	T121
asthma	ICS_alone	ICS = inhaled corticosteroids	1	1	1	C4020618	FP	T121
asthma	ICS_dose	ICS = inhaled corticosteroids	1	1	1	C4020618	FP	T121
asthma	ICS_use	ICS = inhaled corticosteroids	1	1	1	C4020618	FP	T121
asthma	ICS_versus	ICS = inhaled corticosteroids	1	1	1	C4020618	FP	T121
asthma	ICSs	ICSs = inhaled corticosteroids	1	1	1	C4020618	FN	T121
asthma	ISOC	ISOC = Social sciences and humanities database	0	0	0
asthma	Indice		0	0	0
asthma	LABA	LABA = long-acting beta2-agonist	1	1	1	C2936789	FN	T121
asthma	LABA/ICS	LABA/ICS = long-acting inhaled beta-agonist/inhaled corticosteroid	1	1	1	C2936789|C4020618	FP	T121
asthma	LABA_compared_with	LABA = long-acting beta2-agonist	1	1	1	C2936789	FP	T121
asthma	LABA_preparations	LABA = long-acting beta2-agonist	1	1	1	C2936789	FP	T121
asthma	LABA_therapy	LABA = long-acting beta2-agonist	1	1	1	C2936789	FP	T121
asthma	LABAs	LABAs = long-acting beta2-agonists	1	1	1	C2936789	FN	T121
asthma	LAMA	LAMA = long-acting muscarinic antagonist	1	1	1	C0003385	FP	T121
asthma	LTRA	LTRA = leukotriene receptor antagonist	1	1	1	C3537183	TP(SM)	T121
asthma	MB_progression	MB = medulloblastoma	0	0	0
asthma	PAFs	PAFs = population attributable fractions	0	0	0
asthma	Sonic_hedgehog		1	0	1	C0258846	FP	Substance (CHEM)
asthma	a_single_inhaler		1	1	1	C0021461	TP(MM)	Device (T074)
asthma	aclidinium		1	1	1	C2699757	TP(SM)	Substance (CHEM)
asthma	aclidinium_versus		1	1	1	C2699757	TP(SM)	Substance (CHEM)
asthma	activated_factor		0	0	0
asthma	acute_lymphoblastic_leukemia_(B-ALL)	B-ALL = B-cell acute lymphoblastic leukemia	0	0	0
asthma	acute_migraine_headache		0	0	0
asthma	adding_LABA	LABA = long-acting beta2-agonist	1	1	1	C2936789	FP	T121
asthma	adding_long-acting		0	0	0
asthma	adding_tiotropium_to		1	1	1	C0213771	TP(MM)	Substance (CHEM)
asthma	adults_whose_asthma		0	0	0
asthma	agonists_(LABA)	LABA = long-acting beta2-agonist	1	1	1	C2936789	FP	T121
asthma	agonists_for_preventing		1	1	1	C2987634	TP(MM)	T121
asthma	an_exacerbation		0	0	0
asthma	an_inhaled_corticosteroid		1	1	1	C4020618	FP	T121
asthma	anti-leukotriene_agents		1	1	1	C0595726	FP	Substance (CHEM)
asthma	anti-leukotrienes		1	1	1	C0595726	FP	Substance (CHEM)
asthma	anti-muscarinic_agents		1	1	1	C0003385	FP	T121
asthma	anticholinergic_agent		1	1	1	C0242896	TP(MM)	T121
asthma	anticholinergic_bronchodilator		1	1	1	C0354764	TP(SM)	T121
asthma	are_treated_empirically		0	0	0
asthma	as_add-on_therapy		1	1	1	C0087111	TP(MM)	T061
asthma	assimilating		0	0	0
asthma	asthma_		0	0	0
asthma	asthma_control		0	1	0
asthma	backward_citation_tracking		0	0	0
asthma	beclomethasone_or_budesonide		1	1	1	C0004905|C0054201	TP(MM)	Substance (CHEM)
asthma	beta-agonist		1	1	1	C0001644	FP	T121
asthma	beta2-agonist		1	1	1	C2936789	FP	T121
asthma	bio		0	0	0
asthma	brain-gut_axis		0	0	0
asthma	bronchodilator		1	1	1	C0006280	TP(SM)	T121
asthma	bronchodilators		1	1	1	C0006280	TP(SM)	T121
asthma	bronchoprotection		0	0	1
asthma	budesonide/formoterol		1	1	1	C1276807	TP(SM)	T121
asthma	can_relieve		0	0	0
asthma	chronic_asthma		0	0	0
asthma	combination_LABA/ICS	LABA/ICS = long-acting inhaled beta-agonist/inhaled corticosteroid	1	1	1	C2936789|C4020618	FP	T121
asthma	combination_inhalers		1	1	1	C0021461	TP(MM)	Device (T074)
asthma	combination_long-acting_beta2-agonists		1	1	1	C2936789	FP	T121
asthma	combined_ICS	ICS = inhaled corticosteroids	1	1	1	C4020618	FP	T121
asthma	conformal		0	0	0
asthma	continuous_intravenous_administration		1	1	1	C1511497	TP(SM)	T061
asthma	corticosteroid-sparing_effect		1	1	1	C0001617	TP(MM)	Substance (CHEM)
asthma	could_potentially_provide		0	0	0
asthma	daily_ICS	ICS = inhaled corticosteroids	1	1	1	C4020618	FP	T121
asthma	day-time		0	0	0
asthma	defaulted		0	0	0
asthma	direct_admission		0	0	0
asthma	droperidol		1	1	1	C0013136	TP(SM)	Substance (CHEM)
asthma	endothelin-receptor_antagonist		1	1	1	C1134681	TP(MM)	T121
asthma	endothelin_receptor_antagonists_(ERAs)	ERAs = endothelin receptor antagonists	1	1	1	C1134681	TP(MM)	T121
asthma	enteritis		0	0	0
asthma	epidurals		1	1	1	C0812144	TP(SM)	T061
asthma	esophagus_esophageal		0	0	0
asthma	ethnomedicinal_uses		1	0	0	C0015034	TP(MM)	T058
asthma	exacerbations_requiring_rescue_oral		1	0	0	C0884980	FP	T121
asthma	exacerbations_requiring_systemic_steroids		1	1	0	C2825233	TP(SM)	Substance (CHEM)
asthma	exhaustive_search		0	0	0
asthma	fewer_people		0	0	0
asthma	first_severe_exacerbation		0	0	0
asthma	fluticasone		1	1	1	C0082607	TP(SM)	Substance (CHEM)
asthma	fluticasone/salmeterol		1	1	1	C1622832	TP(MM)	Substance (CHEM)
asthma	fluticasone_propionate_(FP)	FP = fluticasone propionate	1	1	1	C0117996	TP(MM)	Substance (CHEM)
asthma	fluticasone_versus		1	1	1	C0082607	TP(SM)	Substance (CHEM)
asthma	formoterol		1	1	1	C0060657	TP(SM)	Substance (CHEM)
asthma	four_key_questions		0	0	0
asthma	has_improved_survival		0	0	0
asthma	higher_ICS_dose	ICS = inhaled corticosteroids	1	1	1	C4020618	FP	T121
asthma	honey-based		1	0	0	C0019906	TP(MM)	Nutrition and Lifestyle
asthma	iCS		1	1	1	C4020618	FP	T121
asthma	improves_asthma_control		0	1	0
asthma	indacaterol		1	1	1	C1722260	TP(SM)	Substance (CHEM)
asthma	inhaled_corticosteroid		1	1	1	C4020618	FP	T121
asthma	inhaled_corticosteroids		1	1	1	C4020618	FP	T121
asthma	inhaled_corticosteroids_(ICS)	ICS = inhaled corticosteroids	1	1	1	C4020618	FP	T121
asthma	inhaled_corticosteroids_(ICS)_are	ICS = inhaled corticosteroids	1	1	1	C4020618	FP	T121
asthma	inhaled_corticosteroids_(ICSs)	ICSs = inhaled corticosteroids	1	1	1	C4020618	FP	T121
asthma	inhaled_corticosteroids_alone		1	1	1	C4020618	FP	T121
asthma	inhaled_fluticasone		1	1	1	C0082607	TP(MM)	Substance (CHEM)
asthma	inhaled_long-acting		0	0	1
asthma	inhaled_steroids		1	1	1	C0038317	TP(MM)	Substance (CHEM)
asthma	inhaler		1	1	1	C0021461	TP(MM)	Device (T074)
asthma	intensify_therapy		1	1	1	C0087111	TP(MM)	T061
asthma	ipratropium		1	1	1	C0027235	TP(SM)	Substance (CHEM)
asthma	is_questionable_given		0	0	0
asthma	ischaemic_myocardium		0	0	0
asthma	laparoscopic_rectal_surgery		1	1	1	C0751429	TP(MM)	T061
asthma	large-scale_RCTs_are_needed	RCTs = randomized controlled trials	0	0	0
asthma	leukotriene_receptor_antagonists		1	1	1	C0595726	TP(MM)	Substance (CHEM)
asthma	long-acting_beta-agonist		1	1	1	C0001644	FP	T121
asthma	long-acting_beta-agonists		1	1	1	C0001644	FP	T121
asthma	long-acting_beta2		1	1	1	C2936789	FP	T121
asthma	long-acting_beta2-agonist		1	1	1	C2936789	FP	T121
asthma	long-acting_beta2-agonist_(LABA)	LABA = long-acting beta2-agonist	1	1	1	C2936789	FP	T121
asthma	long-acting_beta2-agonists		1	1	1	C2936789	FP	T121
asthma	long-acting_beta2-agonists_(LABA)	LABA = long-acting beta2-agonist	1	1	1	C2936789	FP	T121
asthma	long-acting_beta2_agonists		1	1	1	C2936789	FP	T121
asthma	long-acting_bronchodilators_comprising		1	1	1	C0006280	TP(MM)	T121
asthma	long-acting_muscarinic_antagonist_(LAMA)	LAMA = long-acting muscarinic antagonist	1	1	1	C0003385	TP(MM)	T121
asthma	long-acting_muscarinic_antagonists		1	1	1	C0003385	TP(MM)	T121
asthma	long_acting		0	0	0
asthma	long_acting_bronchodilators		1	1	1	C0006280	TP(MM)	T121
asthma	low-dose_ICS	ICS = inhaled corticosteroids	1	1	1	C4020618	FP	T121
asthma	low-dose_inhaled		0	0	0
asthma	low_sensory_stimulation		1	1	1	C0150763	TP(MM)	T061
asthma	managing_persistent_symptoms		0	0	0
asthma	methods_used_to_handle		0	0	0
asthma	mg_respectively		0	0	0
asthma	mild_persistent_asthma		0	0	0
asthma	mimicking		0	0	0
asthma	moderate_airway_obstruction		0	0	0
asthma	need_for_rescue_oral		1	0	0	C0884980	FP	T121
asthma	nonequilibrium		0	0	0
asthma	once-daily_dosing		0	0	1
asthma	once_asthma_control		0	1	0
asthma	one_inhaler		1	1	1	C0021461	TP(MM)	Device (T074)
asthma	one_way_to_reduce		0	0	0
asthma	or_spinal_analgesia		1	1	1	C1963862	FP	T061
asthma	oral_steroids		1	1	1	C0038317	TP(MM)	Substance (CHEM)
asthma	pancreatic_neuroendocrine_tumors		0	0	0
asthma	partial_response_rates		0	0	0
asthma	particularly_among_Asians		0	0	0
asthma	penicillin_G	penicillin_G = Benzylpenicillin	1	1	1	C0030827	TP(SM)	Substance (CHEM)
asthma	people_with_myasthenia_gravis		0	0	0
asthma	performed_Finally		0	0	0
asthma	persistent_asthma		0	0	0
asthma	plaque_indices		0	0	0
asthma	poorly_reversible		0	0	0
asthma	post-radical_prostatectomy		1	1	1	C0194810	TP(MM)	T061
asthma	preventer	preventer and reliever therapies [PMID: 23633340]	1	1	0	C0199176	FN	T061
asthma	preventive_therapy		1	1	1	C0199176	FP	T061
asthma	progestogenic		1	1	1	C0033306	TP(MM)	Substance (CHEM)
asthma	promising_technology		0	0	0
asthma	radiological_union		0	0	0
asthma	rebate_contracts		0	0	0
asthma	receptor_ligands		0	0	0
asthma	reduced_exacerbations		0	0	0
asthma	relief_medication		1	1	1	C0013227	TP(MM)	T121
asthma	reliever_therapy		1	1	1	C0087111	TP(MM)	T061
asthma	reliever_therapy_versus		1	1	1	C0087111	TP(MM)	T061
asthma	run-in		0	0	0
asthma	salmeterol		1	1	1	C0073992	TP(SM)	Substance (CHEM)
asthma	same_dose		0	0	0
asthma	senicapoc_was_terminated		1	1	1	C2699287	TP(MM)	Substance (CHEM)
asthma	short-acting_beta2-agonists		1	1	1	C2936789	FP	T121
asthma	short-acting_bronchodilators		1	1	1	C0006280	TP(MM)	T121
asthma	short_interval		0	0	0
asthma	step-down_therapy		1	1	1	C1272208	FP	T061
asthma	systematizing		0	0	0
asthma	taking_regular_inhaled_corticosteroids		1	1	1	C4020618	FP	T121
asthma	tapering_dose		0	0	0
asthma	thrombolytic_agents		1	1	1	C0016018	TP(SM)	T121
asthma	tiotropium		1	1	1	C0213771	TP(SM)	Substance (CHEM)
asthma	tiotropium_bromide		1	1	1	C1306772	TP(SM)	Substance (CHEM)
asthma	to_low-dose_fluticasone		1	1	1	C0082607	TP(MM)	Substance (CHEM)
asthma	two-phase_flow		0	0	0
asthma	varied_between_0		0	0	0
asthma	versus_LABA	LABA = long-acting beta2-agonist	1	1	1	C2936789	FN	T121
asthma	who_remain_symptomatic		0	0	0
asthma	will_come		0	0	0
asthma	zafirlukast		1	1	1	C0378466	TP(SM)	Substance (CHEM)
epilepsy	(INR	INR = international normalized ratio	0	0	1
epilepsy	+_fluoxetine		1	1	1	C0016365	TP(SM)	Substance (CHEM)
epilepsy	1960s_some_have_shown		0	0	0
epilepsy	301_participants		0	0	0
epilepsy	3_499		0	0	0
epilepsy	500_mg		0	0	0
epilepsy	600_mg/d		0	0	0
epilepsy	A1G	A1G = OPRM1 A118G gene	1	0	1	C1436808	FN	Substance (CHEM)
epilepsy	AED	AED = antiepileptic drug	1	1	1	C0003299	FP	T121
epilepsy	AED_polytherapy	AED = antiepileptic drug	1	1	1	C0003299	FP	T121
epilepsy	AED_therapy	AED = antiepileptic drug	1	1	1	C0003299	FP	T121
epilepsy	AED_tolerability	AED = antiepileptic drug	1	1	1	C0003299	FP	T121
epilepsy	AED_use	AED = antiepileptic drug	1	1	1	C0003299	FP	T121
epilepsy	AEDs	AEDs = antiepileptic drugs	1	1	1	C0003299	FP	T121
epilepsy	Anastomotic		1	1	1	C0677554	TP(MM)	T061
epilepsy	CB1_receptors	CB1 = cannabinoid receptor 1	1	1	1	C0378126	TP(MM)	Substance (CHEM)
epilepsy	Chinese_journal_full-text		0	0	0
epilepsy	Chinese_proprietary		0	0	0
epilepsy	Cochrane_Epilepsy		0	0	0
epilepsy	Dark-adapted		0	0	0
epilepsy	Fox	Fox = Human Forkhead-box (FOX) gene family	0	0	0
epilepsy	G1249A	G1249A = G1249A variant of the multidrug resistance-associated protein 2 (ABCC2)	1	0	1	C0525410	FN	Substance (CHEM)
epilepsy	Ganglion		0	0	0
epilepsy	HCV-positive	HCV = hepatitis C virus	0	0	0
epilepsy	IFN_therapy	IFN = interferon	1	1	1	C0279030	FP	T061
epilepsy	Iââ		0	0	0
epilepsy	Mata	Mata = Author's surname	0	0	0
epilepsy	NNT_to_prevent	NNT = number needed to treat	0	0	0
epilepsy	Pain_Medicine_(ASRA)	ASRA = American Society of Regional Anesthesia and Pain Medicine	0	0	1
epilepsy	Philadelphia-negative		0	0	0
epilepsy	PubMed_databases		0	0	0
epilepsy	Recommendations_project		0	0	0
epilepsy	Regional_Anesthesia		1	1	1	C0002911	TP(SM)	T061
epilepsy	Roy's		0	0	0
epilepsy	SGTCS	SGTCS = secondarily generalized tonic-clonic seizures	0	0	0
epilepsy	Systematic_Reviews_clinicaltrials_gov		0	0	0
epilepsy	There_was		0	0	0
epilepsy	Treg_isolation	Treg = Regulatory T cells	0	0	1
epilepsy	We_were_unable		0	0	0
epilepsy	aCE_inhibitors	ACE = angiotensin-converting enzyme	1	1	1	C0003015	FN	T121
epilepsy	aPAP	APAP = N-acetyl-p-aminophenol	1	1	1	C0000970	TP(SM)	Substance (CHEM)
epilepsy	a_single_antiepileptic_agent		1	1	1	C0003299	TP(MM)	T121
epilepsy	achieving_seizure_freedom		0	0	0
epilepsy	active_comparator-controlled		0	0	0
epilepsy	acute_mania		0	0	0
epilepsy	add-on_therapy		1	1	1	C0087111	TP(MM)	T061
epilepsy	adjunctive_levetiracetam		1	1	1	C0377265	TP(MM)	Substance (CHEM)
epilepsy	after_first-line_chemotherapy		1	1	1	C3665472	TP(MM)	T061
epilepsy	after_intracranial_venous		0	0	0
epilepsy	agents		1	1	1	C1254351	TP(MM)	T121
epilepsy	an_AAP	AAP = atypical antipsychotic	1	0	1	C1276996	FP	T121
epilepsy	an_AED	AED = antiepileptic drug	1	1	1	C0003299	FP	T121
epilepsy	an_SMD	SMD = standardized mean difference	0	0	0
epilepsy	an_abnormal_EEG	EEG = electroencephalogram	0	0	0
epilepsy	an_advisory_board		0	0	0
epilepsy	an_antiepileptic_drug		1	1	1	C0003299	TP(MM)	T121
epilepsy	antiepileptic_drug		1	1	1	C0003299	TP(MM)	T121
epilepsy	antiepileptic_drugs		1	0	1	C0003299	TP(SM)	T121
epilepsy	antiepileptic_drugs_(AEDs)	AEDs = antiepileptic drugs	1	1	1	C0003299	TP(MM)	T121
epilepsy	antiepileptic_drugs_other_than		1	1	1	C0003299	TP(SM)	T121
epilepsy	as_first-line_treatment		1	1	1	C1708063	TP(SM)	T061
epilepsy	asked_to_participate_in		0	0	0
epilepsy	at_immediate-term_follow-up		0	0	0
epilepsy	back_up		0	0	0
epilepsy	be_communicated		0	0	0
epilepsy	behavioral_side-effects		0	0	0
epilepsy	benzodiazepine-resistant		1	1	1	C4048284	TP(MM)	Substance (CHEM)
epilepsy	bexarotene		1	1	1	C0765273	TP(SM)	Substance (CHEM)
epilepsy	biomedical_literature_databases		0	0	0
epilepsy	bipolar_depression		0	0	0
epilepsy	cannot_be_extrapolated		0	0	0
epilepsy	carbamazepine		1	1	1	C0006949	TP(MM)	Substance (CHEM)
epilepsy	cement_augmentation		1	0	0	C1293122	TP(MM)	T061
epilepsy	chelator_deferasirox		1	1	1	C0007974|C1619629	TP(MM)	T121
epilepsy	clinical_guidelines_recommend		0	0	0
epilepsy	clobazam		1	1	1	C0055891	TP(SM)	Substance (CHEM)
epilepsy	clonazepam		1	0	1	C0009011	TP(SM)	Substance (CHEM)
epilepsy	cochrane_central_register		0	0	0
epilepsy	conclusively_support		0	0	0
epilepsy	consolidation_therapy		1	1	1	C1511484	TP(SM)	T061
epilepsy	controlled_trials_are_urgently		0	0	0
epilepsy	conventional_therapy		1	1	1	C2945704	TP(SM)	T061
epilepsy	convulsive_therapy		1	1	1	C0009953	TP(SM)	T061
epilepsy	current_evidence_regarding		0	0	0
epilepsy	derive_greater		0	0	0
epilepsy	develop_drug-resistant_epilepsy		0	0	0
epilepsy	develop_refractory_epilepsy		0	0	0
epilepsy	distributive		0	0	0
epilepsy	divalproex_sodium		1	1	1	C0886883	TP(SM)	Substance (CHEM)
epilepsy	doses		0	0	0
epilepsy	drug-resistant_focal_epilepsy		0	0	0
epilepsy	drug-resistant_localization_related	drug-resistant epilepsy	0	1	0
epilepsy	drug_alone		1	1	1	C0013227	TP(MM)	T121
epilepsy	echinocandin		1	1	1	C1268551	TP(SM)	T121
epilepsy	epileptic_patients		0	0	0
epilepsy	ethinyl_estradiol		1	1	1	C0015011	TP(SM)	Substance (CHEM)
epilepsy	ethosuximide_sodium		1	1	1	C0015043	TP(MM)	Substance (CHEM)
epilepsy	extrapyramidal_symptoms		0	0	0
epilepsy	fact_that_seizures		0	0	0
epilepsy	fails_to_resolve		0	0	0
epilepsy	fertility_awareness-based		0	0	0
epilepsy	field_poised_to_perform		0	0	0
epilepsy	first_marketed		0	0	0
epilepsy	flaking		0	0	0
epilepsy	for_drug-resistant_partial	drug-resistant epilepsy	0	1	0
epilepsy	formalin		1	1	1	C0949307	TP(SM)	Substance (CHEM)
epilepsy	frequency_TENS	TENS = transcutaneous electrical nerve stimulation	1	0	1	C0040654	FP	T061
epilepsy	frontline		0	0	0
epilepsy	gabapentin_lamotrigine		1	1	1	C0064636|C0060926	TP(MM)	Substance (CHEM)
epilepsy	gabapentin_pregabalin_topiramate		1	1	1	C0657912|C0076829|C0060926	TP(MM)	Substance (CHEM)
epilepsy	gabapentin_topiramate		1	1	1	C0076829|C0060926	TP(MM)	Substance (CHEM)
epilepsy	gastrointestinal_(GI)_adverse_events	GI = gastrointestinal	0	0	0
epilepsy	general_malaise		0	0	0
epilepsy	generalised_onset_tonic-clonic_seizures		0	0	0
epilepsy	generalized_onset		0	0	0
epilepsy	greatly_increase		0	0	0
epilepsy	have_been_criticized		0	0	0
epilepsy	have_comparable_efficacy		0	0	0
epilepsy	high_dosage		0	0	0
epilepsy	how_to_monitor		0	0	0
epilepsy	imepitoin		1	1	1	C2981300	TP(SM)	Substance (CHEM)
epilepsy	indapamide		1	1	1	C0021186	FN	Substance (CHEM)
epilepsy	insufficient_evidence_regarding		0	0	0
epilepsy	intermittent_rectal_diazepam		1	1	1	C0360118	TP(MM)	Substance (CHEM)
epilepsy	intrauterine_contraceptive_methods		0	0	0
epilepsy	intravenous_phenytoin		1	1	1	C0031507	TP(MM)	Substance (CHEM)
epilepsy	intravenous_sodium		1	1	1	C3714642	TP(MM)	T121
epilepsy	jiggle		0	0	0
epilepsy	kangaroo_care		1	1	1	C0262705	TP(SM)	T061
epilepsy	known_drug_interactions		0	0	0
epilepsy	lamotrigine		1	1	1	C0064636	TP(MM)	Substance (CHEM)
epilepsy	lamotrigine_carbamazepine		1	1	1	C0064636|C0006949	TP(MM)	Substance (CHEM)
epilepsy	lamotrigine_levetiracetam		1	1	1	C0064636|C0377265	TP(MM)	Substance (CHEM)
epilepsy	late_GI_toxicity	GI = gastrointestinal	0	0	0
epilepsy	least_effective		0	0	0
epilepsy	levetiracetam		1	1	1	C0377265	TP(SM)	Substance (CHEM)
epilepsy	levetiracetam_(LEV)	LEV = levetiracetam	1	1	1	C0377265	TP(MM)	Substance (CHEM)
epilepsy	levetiracetam_might		1	1	1	C0377265	TP(SM)	Substance (CHEM)
epilepsy	levetiracetam_oxcarbazepine		1	1	1	C0377265|C0069751	TP(MM)	Substance (CHEM)
epilepsy	ligand_shell		1	0	0	C0023688	TP(MM)	Substance (CHEM)
epilepsy	lithium		1	1	1	C0023870	TP(MM)	T121
epilepsy	lithium_carbamazepine		1	1	1	C0023870|C0006949	TP(MM)	T121
epilepsy	lithium_therapy		1	1	1	C0204592	TP(SM)	T061
epilepsy	lithium_valproate		1	1	1	C0023870|C0080356	TP(MM)	T121
epilepsy	locally_advanced		0	0	0
epilepsy	lorazepam		1	1	1	C0024002	TP(SM)	Substance (CHEM)
epilepsy	low_propensity		0	0	0
epilepsy	major_bleeding_event		0	0	0
epilepsy	mechanistic_considerations		0	0	0
epilepsy	meta-analyze_published_data		0	0	0
epilepsy	mood_stabilizers		1	1	1	C4020582	TP(SM)	T121
epilepsy	muscle_strengthening_exercises		1	1	1	C0452260	FP	T061
epilepsy	needed_to_inform_practice		0	0	0
epilepsy	net_clinical		0	0	0
epilepsy	neuroleptic		1	1	1	C0040615	TP(SM)	T121
epilepsy	new_AEDs	AEDs = antiepileptic drugs	1	1	1	C0003299	FP	T121
epilepsy	new_antiepileptic_drug		1	1	1	C0003299	TP(MM)	T121
epilepsy	newer_AEDs	AEDs = antiepileptic drugs	1	1	1	C0003299	FP	T121
epilepsy	newer_antiepileptic_drugs		1	1	1	C0003299	TP(MM)	T121
epilepsy	nickel-titanium		1	1	0	C0076736	TP(SM)	Substance (CHEM)
epilepsy	only_be_made		0	0	0
epilepsy	other_AEDs	AEDs = antiepileptic drugs	1	1	1	C0003299	FP	T121
epilepsy	oxcarbazepine		1	1	1	C0069751	TP(SM)	Substance (CHEM)
epilepsy	partial_epilepsy		0	0	0
epilepsy	partial_seizures		0	0	0
epilepsy	passive_smoke_exposure		0	0	0
epilepsy	patients_with_drug-resistant_partial	drug-resistant epilepsy	0	1	0
epilepsy	patients_with_incurable		0	0	0
epilepsy	patients_with_partial_seizures		0	0	0
epilepsy	patients_with_refractory_partial		0	0	0
epilepsy	patients_with_viral_encephalitis		0	0	0
epilepsy	pazopanib		1	1	1	C1831796	TP(SM)	Substance (CHEM)
epilepsy	people_with_neurocysticercosis		0	0	0
epilepsy	per_28-day_period		0	0	0
epilepsy	per_QALY_respectively	QALY = quality-adjusted life-year	0	0	0
epilepsy	perampanel		1	1	1	C2698764	TP(SM)	Substance (CHEM)
epilepsy	phenobarbital		1	1	1	C0031412	TP(SM)	Substance (CHEM)
epilepsy	phenobarbital_phenytoin		1	1	1	C1875648	TP(SM)	T121
epilepsy	phenytoin		1	1	1	C0031507	TP(SM)	Substance (CHEM)
epilepsy	pinaverium		1	1	1	C0071081	TP(SM)	Substance (CHEM)
epilepsy	placebo		1	1	1	C0032042	TP(MM)	T061
epilepsy	polytherapy		1	1	1	C0013218	FN	T061
epilepsy	post-ICVT_seizures_is_controversial	ICVT = Isolated cortical vein thrombosis; ICVT = Intracranial venous thrombosis	0	0	0
epilepsy	post-ICVT_seizures_this	ICVT = Isolated cortical vein thrombosis; ICVT = Intracranial venous thrombosis	0	0	0
epilepsy	power-assisted_wheelchair		1	0	0	C0043143	TP(MM)	Device (T074)
epilepsy	practice_parameter		0	0	0
epilepsy	pre-treatment_biopsy		0	1	0
epilepsy	primarily_generalized_tonic-clonic		0	0	0
epilepsy	primary_generalized_tonic-clonic		0	0	0
epilepsy	procalcitonin_(PCT)	PCT = procalcitonin	1	1	1	C0072027	TP(MM)	Substance (CHEM)
epilepsy	produce_similar		0	0	0
epilepsy	product_labelling		0	0	0
epilepsy	prolonging		0	0	0
epilepsy	promulgated		0	0	0
epilepsy	propofol_administration		1	1	1	C0033487	TP(MM)	Substance (CHEM)
epilepsy	psychological_first_aid		1	1	1	C0016143	TP(MM)	T061
epilepsy	pyrethroids		1	1	1	C0597329	TP(SM)	Substance (CHEM)
epilepsy	radiation-based		1	1	1	C1522449	TP(MM)	T061
epilepsy	receiving_concurrent		0	0	0
epilepsy	recurrent_seizures		0	0	0
epilepsy	refractory_epilepsy		0	0	0
epilepsy	related_to_ICVT	ICVT = Isolated cortical vein thrombosis; ICVT = Intracranial venous thrombosis	0	0	0
epilepsy	related_to_intracranial_venous		0	0	0
epilepsy	relatively_well_tolerated		0	0	0
epilepsy	religious_racism		0	0	0
epilepsy	responder_rate		0	0	0
epilepsy	restricting_analysis_to		0	0	0
epilepsy	second-generation_AEDs	AEDs = antiepileptic drugs	1	1	1	C0003299	FP	T121
epilepsy	second-generation_antiepileptic_drugs		1	1	1	C0003299	TP(MM)	T121
epilepsy	seizure-free		0	0	0
epilepsy	seizure_types		0	0	0
epilepsy	seizures_after_subarachnoid		0	0	0
epilepsy	sensitive_search_strategies		0	0	0
epilepsy	severely_comminuted		0	0	0
epilepsy	short-_and_long-term_effects		0	0	0
epilepsy	sixth_nerve_palsy		0	0	0
epilepsy	slightly_less_effective_than		0	0	0
epilepsy	sodium_valproate		1	1	1	C0037567	TP(SM)	Substance (CHEM)
epilepsy	standard-dose_chemotherapy		1	1	1	C3665472	TP(MM)	T061
epilepsy	subgingival_debridement		1	0	1	C0011079	TP(MM)	T061
epilepsy	subtherapeutic		0	0	0
epilepsy	synthetic_DMARD	DMARD = disease-modifying antirheumatic drug	1	1	1	C0242708	TP(MM)	T121
epilepsy	tCMs	TCMs = traditional Chinese medicines	1	1	1	C1515884	TP(SM)	T061
epilepsy	taken_once_daily		0	0	0
epilepsy	teamwork_behaviour		0	0	0
epilepsy	thrombosis_(ICVT)_commonly_presents	ICVT = Isolated cortical vein thrombosis; ICVT = Intracranial venous thrombosis	0	0	0
epilepsy	thrombosis_intracranial_venous		0	0	0
epilepsy	thrombosis_well-designed_randomised		0	0	0
epilepsy	titration		0	0	0
epilepsy	topiramate		1	1	1	C0076829	TP(SM)	Substance (CHEM)
epilepsy	tricyclic_antidepressants		1	1	1	C0003290	TP(MM)	T121
epilepsy	tricyclic_medication		1	1	1	C0003290	FP	T121
epilepsy	two_AEDs	AEDs = antiepileptic drugs	1	1	1	C0003299	FP	T121
epilepsy	uniform_way		0	0	0
epilepsy	urinary_tract_infections_(UTIs)	UTIs = urinary tract infections	0	0	0
epilepsy	valproate		1	1	1	C0080356	TP(SM)	Substance (CHEM)
epilepsy	valproate_are_commonly		1	1	1	C0080356	TP(SM)	Substance (CHEM)
epilepsy	vancomycin_trough_concentrations		1	1	1	C0042313	TP(MM)	Substance (CHEM)
epilepsy	vasopressor_therapy		1	1	1	C0042397	TP(MM)	T121
epilepsy	vigabatrin		1	1	1	C0048044	TP(SM)	Substance (CHEM)
epilepsy	viral_encephalitis		0	0	0
epilepsy	visceral_leishmaniasis_(VL)	VL = visceral leishmaniasis	0	0	0
epilepsy	voiding		0	0	0
epilepsy	were_dizziness_somnolence		0	0	0
epilepsy	zonisamide		1	1	1	C0078844	TP(SM)	Substance (CHEM)
epilepsy	zonisamide_when_used		1	1	1	C0078844	TP(MM)	Substance (CHEM)
arthritis	'early_imaging'		0
arthritis	-_SMD	SMD = standardized mean difference	0
arthritis	007		0
arthritis	0mg		0
arthritis	1-year_limb_salvage		1			C0949591	TP(MM)	T061
arthritis	16_784		0
arthritis	1_DMARD_plus	DMARD = disease-modifying antirheumatic drug	1			C0242708	TP(MM)	T121
arthritis	30_000_pounds_per_QALY	QALY = quality-adjusted life-year	0
arthritis	6-mercaptopurine_patients		1			C0000618	TP(MM)	Substance (CHEM)
arthritis	8_mg/kg		0
arthritis	ACR20/50/70	American College of Rheumatology (ACR) 20/50/70% improvement criteria	0
arthritis	ACR70_response	ACR70 = American College of Rheumatology (ACR) 70% improvement criteria	0
arthritis	ACR_responses	ACR = American College of Rheumatology	0
arthritis	DES_group	DES = drug-eluting stents	1			C1322815	FP	Device (T074)
arthritis	DMARD	DMARD = disease-modifying antirheumatic drug	1			C0242708	TP(SM)	T121
arthritis	DMARD-IR	DMARD-IR = inadequate response to conventional DMARD	1			C0242708	TP(MM)	T121
arthritis	DMARD-naive	DMARD = disease-modifying antirheumatic drug	1			C0242708	TP(SM)	T121
arthritis	DMARD_monotherapy	DMARD = disease-modifying antirheumatic drug	1			C0242708	TP(SM)	T121
arthritis	DMARD_naive	DMARD = disease-modifying antirheumatic drug	1			C0242708	TP(SM)	T121
arthritis	DMARDs_alone	DMARDs = disease-modifying antirheumatic drugs	1			C0242708	TP(MM)	T121
arthritis	HIV-1-infected	HIV-1 = human immunodeficiency virus type 1	0
arthritis	Harmonic_Focus	Harmonic Focus (HF) is an ultrasonic device developed most recently for thyroid surgery [PMID:26770563]	1			C2038488	FP	Device (T074)
arthritis	IACIs	IACIs = intra-articular corticosteroid injections	1			C2064783	FN	T061
arthritis	ICERs_ranging_from	ICERs = incremental cost-effectiveness ratios	0
arthritis	Jackson	Jackson = Person's name	0
arthritis	P_respectively	P = p-value	0
arthritis	QALY_respectively	QALY = quality-adjusted life-year	0
arthritis	R-FC	R-FC = rituximab to fludarabine and cyclophosphamide	1			C1327865	FP	T061
arthritis	RR_Crl_to	RR = risk ratio; Crl = credible interval	0
arthritis	TNF_inhibitors	TNF = tumor necrosis factor	1			C1562242	FP	T121
arthritis	TNFi	TNFi = tumor necrosis factor inhibitors	1			C1562242	FN	T121
arthritis	a_non-significant_improvement		0
arthritis	a_reasonable		0
arthritis	a_six-week		0
arthritis	abatacept		1			C1619966	TP(SM)	Substance (CHEM)
arthritis	active_RA	RA = rheumatoid arthritis	0
arthritis	adalimumab		1			C1122087	TP(SM)	Substance (CHEM)
arthritis	adalimumab/_etanercept		1			C1122087|C0717758	TP(MM)	Substance (CHEM)
arthritis	age_at_autism_spectrum		0
arthritis	an_inadequate_response		0
arthritis	another_DMARD	DMARD = disease-modifying antirheumatic drug	1			C0242708	TP(SM)	T121
arthritis	anti-TNF	TNF = tumor necrosis factor	1			C1562242	FP	T121
arthritis	anti-tumor_necrosis_factor		1			C1562242	FP	T121
arthritis	antirheumatic_drug		1			C0003191	TP(SM)	T121
arthritis	antitumor_necrosis_factor		1			C1562242	FP	T121
arthritis	approved_dose		0
arthritis	at_minutes_after		0
arthritis	at_two_weeks		0
arthritis	azathioprine		1			C0004482	TP(SM)	Substance (CHEM)
arthritis	azathioprine/6-mercaptopurine		1			C0004482|C0000618	TP(MM)	Substance (CHEM)
arthritis	base-case		0
arthritis	be_recommended_as		0
arthritis	been_highlighted		0
arthritis	biologic_DMARDs	DMARDs = disease-modifying antirheumatic drugs	1			C4055380	TP(SM)	T121
arthritis	biologic_agents		1			C0005515	TP(SM)	Substance (CHEM)
arthritis	cDMARDs	cDMARDs = conventional disease-modifying antirheumatic drugs	1			C0242708	FN	T121
arthritis	cancer_screening_uptake		0
arthritis	care_continuum		1			C0009853	TP(SM)	T058
arthritis	certolizumab		1			C1872109	TP(SM)	Substance (CHEM)
arthritis	certolizumab_etanercept		1			C1872109|C0717758	TP(MM)	Substance (CHEM)
arthritis	certolizumab_pegol		1			C1872109	TP(SM)	Substance (CHEM)
arthritis	cheaper_than		0
arthritis	closed_partial		0
arthritis	closer_adherence		0
arthritis	comparing_ciclosporin		1			C0010592	TP(MM)	Substance (CHEM)
arthritis	cost_effective_compared_with		0
arthritis	cost_per_responder		0
arthritis	cumulative_incidences		0
arthritis	data-quality		0
arthritis	demonstrated_superiority		0
arthritis	drugs_when_given		1			C0013227	TP(MM)	T121
arthritis	eligible_trials_involving		0
arthritis	estimated_incremental_cost-effectiveness_ratio		0
arthritis	etanercept_infliximab		1			C0717758|C0666743	TP(MM)	Substance (CHEM)
arthritis	etanercept_plus_DMARD	DMARD = disease-modifying antirheumatic drug	1			C0717758|C0242708	TP(MM)	T121
arthritis	except_for_etanercept		1			C0717758	TP(SM)	Substance (CHEM)
arthritis	fewer_QALYs	QALYs = quality-adjusted life years	0
arthritis	forty-five_per_cent		0
arthritis	forty-four_per_cent		0
arthritis	gLP-1_receptor_agonists	gLP-1 = glucagon-like peptide-1	1			C2917359	TP(SM)	T121
arthritis	gRADE_analyses_indicated_that	GRADE = Grading of Recommendations Assessment, Development and Evaluation	0
arthritis	hPLC	HPLC = high-performance liquid chromatography	0
arthritis	hepatitis_congestive_heart		0
arthritis	in_patients_starting/receiving		0
arthritis	induction_therapy		1			C0600558	TP(SM)	T061
arthritis	infliximab		1			C0666743	TP(SM)	Substance (CHEM)
arthritis	infliximab-treated_patients		1			C0666743	TP(MM)	Substance (CHEM)
arthritis	infliximab_+		1			C0666743	TP(SM)	Substance (CHEM)
arthritis	infliximab_monotherapy		1			C0666743	TP(SM)	Substance (CHEM)
arthritis	inhibiting_radiographic_progression		0
arthritis	labor_force		0
arthritis	large_placebo-controlled		0
arthritis	large_scale_methodologically_rigorous		0
arthritis	leading_candidate		0
arthritis	leflunomide_methotrexate		1			C0025677|C0063041	TP(MM)	Substance (CHEM)
arthritis	letter_plus		0
arthritis	life-year_gained		0
arthritis	lozenges		1			C0991564	TP(SM)	Substance (CHEM)
arthritis	maintaining_remission		0
arthritis	methotrexate_(MTX)	MTX = methotrexate	1			C0025677	TP(MM)	Substance (CHEM)
arthritis	methotrexate_naive		1			C0025677	TP(SM)	Substance (CHEM)
arthritis	methotrexate_plus		1			C0025677	TP(MM)	Substance (CHEM)
arthritis	mg_every_other		0
arthritis	microswitch_technology		0
arthritis	miniport_laparoscopic_cholecystectomy		1			C0162522	TP(SM)	T061
arthritis	multiple_pregnancy_rate_miscarriage		0
arthritis	naproxen_diclofenac		1			C0027396|C0012091	TP(MM)	Substance (CHEM)
arthritis	once-daily_dosing		0
arthritis	or_tofacitinib		1			C2930696	TP(SM)	Substance (CHEM)
arthritis	oral_methotrexate		1			C0025677	TP(MM)	Substance (CHEM)
arthritis	oral_methotrexate_showed_no		1			C0025677	TP(MM)	Substance (CHEM)
arthritis	osteocutaneous		0
arthritis	other_DMARDs	DMARDs = disease-modifying antirheumatic drugs	1			C0242708	TP(SM)	T121
arthritis	patients_with_ulcerative_colitis		0
arthritis	pharmacokinetic_predictions		0
arthritis	placebo-controlled_phase_3		0
arthritis	placebo_or_another_active		1			C0032042	TP(MM)	T061
arthritis	plus_MTX	MTX = methotrexate	1			C0025677	TP(MM)	Substance (CHEM)
arthritis	pounds_per		0
arthritis	pounds_per_QALY	QALY = quality-adjusted life-year	0
arthritis	prednisone		1			C0032952	TP(SM)	Substance (CHEM)
arthritis	probiotics_may_be		1			C0525033	TP(SM)	Nutrition and Lifestyle
arthritis	quality-adjusted_life_year_(QALY)	QALY = quality-adjusted life-year	0
arthritis	rankings		0
arthritis	relative_magnitude		0
arthritis	remained_abstinent		0
arthritis	resulted_in_an_ICER	ICER = incremental cost-effectiveness ratio	0
arthritis	seven_randomized		0
arthritis	sixty-one_per_cent		0
arthritis	study_using_mg/week		0
arthritis	sulfasalazine		1			C0036078	FN	Substance (CHEM)
arthritis	sulphasalazine		1			C0036078	TP(SM)	Substance (CHEM)
arthritis	superiority_over_standard		0
arthritis	surgical_scrub_team		1			C2936698	FP	T058
arthritis	synthetic_DMARDs	DMARDs = disease-modifying antirheumatic drugs	1			C0242708	TP(MM)	T121
arthritis	target_vessel_revascularisation		1			C0581603	TP(MM)	T061
arthritis	than_BSC	BSC = best supportive care	1			C0344211	FP	T061
arthritis	time_trade-off		0
arthritis	to_permit_conclusions		0
arthritis	tocilizumab		1			C1609165	TP(SM)	Substance (CHEM)
arthritis	tocilizumab_monotherapy		1			C1609165	TP(SM)	Substance (CHEM)
arthritis	ulcerative_colitis_azathioprine		1			C0004482	TP(MM)	Substance (CHEM)
arthritis	volume_voided/micturition		0
arthritis	was_statistically_superior		0
arthritis	were_more_willing		0
arthritis	year_(QALY)_gained	QALY = quality-adjusted life-year	0
osteoarthritis	(HA)_injections	HA = hyaluronic acid	1			C0020196	FP	Substance (CHEM)
osteoarthritis	(PBM)	PBM = photobiomodulation	1			C4019433	FP	T061
osteoarthritis	(THA)	THA = total hip arthroplasty	1			C0040508	FN	T061
osteoarthritis	(TKR)	TKR = total knee replacement	1			C0086511	FP	T061
osteoarthritis	CNKI_Wanfang_Data	CNKI = China National Knowledge Infrastructure	0
osteoarthritis	DJD_plus_meloxicam	DJD = Duhuo Jisheng decoction (DJD)	1			C0083381|C4043966	TP(MM)	Substance (CHEM)
osteoarthritis	ERIC_PubMed	ERIC = online library of education research and information	0
osteoarthritis	HA	HA = hyaluronic acid	1			C0020196	FP	Substance (CHEM)
osteoarthritis	HA_injection	HA = hyaluronic acid	1			C0020196	FP	Substance (CHEM)
osteoarthritis	HA_products	HA = hyaluronic acid	1			C0020196	FP	Substance (CHEM)
osteoarthritis	IA_corticosteroids	IA = intra-articular (IA)	1			C0001617	TP(MM)	Substance (CHEM)
osteoarthritis	Knee_A_Systematic_Review		0
osteoarthritis	LILACS_clinicaltrials	LILACS = The Latin-American and Caribbean Health Sciences Literature database	0
osteoarthritis	Legs_Or_sTockings_after		0
osteoarthritis	Lequesne		0
osteoarthritis	Lequesne's_index		0
osteoarthritis	Lequesne's_index_statistically_significantly		0
osteoarthritis	MVA-5T4_is	MVA-5T4 = modified vaccinia Ankara encoding the tumor antigen 5T4	1			C1709858	FP	Substance (CHEM)
osteoarthritis	McMaster_Universities_Arthritis_Index		0
osteoarthritis	PMI	PMI = perioperative myocardial infarction	0
osteoarthritis	PRP	PRP = platelet-rich plasma	1			C0370220	FP	Substance (T031)
osteoarthritis	PRP_injection	PRP = platelet-rich plasma	1			C0370220	FP	Substance (T031)
osteoarthritis	Phytodolor		1			C0296194	FN	Substance (CHEM)
osteoarthritis	Restylane		1			C1101698	TP(SM)	Substance (CHEM)
osteoarthritis	Rotta	Rotta pharmaceutical company	0
osteoarthritis	SCI-EXPANDED	SCI-EXPANDED = Science Citation Index Expanded	0
osteoarthritis	T(2)_n	T(2) = notation	0
osteoarthritis	Tail		0
osteoarthritis	Th2_responses	Th2 = type 2 helper T cell	0
osteoarthritis	UAS	UAS = upper abdominal surgery	1			C0198482	FN	T061
osteoarthritis	US-approved	US = United States	0
osteoarthritis	Weaning		0
osteoarthritis	aTG	ATG = autophagy-related	0
osteoarthritis	acetabular_fracture		0
osteoarthritis	additional_well-designed_randomized_controlled		0
osteoarthritis	adverse_event-related		0
osteoarthritis	after_THA	THA = total hip arthroplasty	1			C0040508	FN	T061
osteoarthritis	after_hip		0
osteoarthritis	after_total_hip		0
osteoarthritis	after_total_knee		0
osteoarthritis	against_hepatitis_B_virus		0
osteoarthritis	alfentanil		1			C0002026	TP(SM)	Substance (CHEM)
osteoarthritis	among_adolescents_when_compared		0
osteoarthritis	an_official_statement		0
osteoarthritis	analgesic_requirement		1			C0002771	TP(MM)	Substance (CHEM)
osteoarthritis	anti-parasitic		1			C0443715	FP	Substance (CHEM)
osteoarthritis	antimicrobial_peptide		1			C1136254	TP(MM)	T121
osteoarthritis	arthroplasty		1			C0003893	TP(SM)	T061
osteoarthritis	arthroplasty_(THA)	THA = total hip arthroplasty	1			C0040508	FP	T061
osteoarthritis	arthroplasty_(TKA)	TKA = total knee arthroplasty	1			C0086511	FP	T061
osteoarthritis	arthroplasty_a_systematic		1			C0003893	TP(MM)	T061
osteoarthritis	aspirin_desensitization		1			C0474192	TP(SM)	T061
osteoarthritis	avocado/soybean_unsaponifiables		1			C3153209|C3152993	FP	Substance (CHEM)
osteoarthritis	bovine_viral_diarrhoea		0
osteoarthritis	chest_physiotherapy		1			C0199467	TP(SM)	T061
osteoarthritis	chondroitin		1			C0008454	TP(SM)	Substance (CHEM)
osteoarthritis	chondroitin_sulfate		1			C0008466	TP(SM)	Substance (CHEM)
osteoarthritis	consider_adding		0
osteoarthritis	controversial_therefore_we_performed		0
osteoarthritis	corticosteroid_group		1			C0001617	TP(MM)	Substance (CHEM)
osteoarthritis	corticosteroid_injections		1			C0001617	TP(MM)	Substance (CHEM)
osteoarthritis	daily_supplementation_to_assess		1			C0242297	TP(MM)	T061
osteoarthritis	different_antiplatelet_regimens		1			C0085826	FP	T121
osteoarthritis	displaced_femoral_neck_fracture		0
osteoarthritis	double_versus		0
osteoarthritis	editorial_Commentary		0
osteoarthritis	electrical_neurostimulation		1			C2985393	FP	T061
osteoarthritis	escalating_costs		0
osteoarthritis	favoured_chondroitin_as		1			C0008454	TP(SM)	Substance (CHEM)
osteoarthritis	fibrosis_at_home		0
osteoarthritis	for_thromboprophylaxis_after		1			C0199176	FN	T061
osteoarthritis	found_that_DJD_combined	DJD = Duhuo Jisheng decoction (DJD)	1			C4043966	FP	Substance (CHEM)
osteoarthritis	frequently_been_reported		0
osteoarthritis	from_wastewater		0
osteoarthritis	fully_clarified		0
osteoarthritis	glucosamine_hydrochloride		1			C0771903	TP(SM)	Substance (CHEM)
osteoarthritis	glucosamine_sulfate		1			C0017720	TP(SM)	Substance (CHEM)
osteoarthritis	had_similar_sensitivities		0
osteoarthritis	hemostatic_adjuncts		1			C0019120	TP(MM)	T121
osteoarthritis	hip_arthroplasty		1			C0186193	TP(SM)	T061
osteoarthritis	hip_replacement		1			C0392806	TP(SM)	T061
osteoarthritis	hyaluronan/hylan		1			C0813622|C0063204	TP(MM)	Substance (CHEM)
osteoarthritis	hyaluronic_acid		1			C0020196	TP(SM)	Substance (CHEM)
osteoarthritis	hyaluronic_acid_(HA)	HA = hyaluronic acid	1			C0020196	TP(MM)	Substance (CHEM)
osteoarthritis	hylan		1			C0063204	TP(SM)	Substance (CHEM)
osteoarthritis	immediate_loading_protocols		0
osteoarthritis	improved_perioperative_outcomes		0
osteoarthritis	improving_Western_Ontario		0
osteoarthritis	inactivation		0
osteoarthritis	increases_morbidity_mortality		0
osteoarthritis	interlaminar		0
osteoarthritis	internal_derangements		0
osteoarthritis	intra-articular_PRP	PRP = platelet-rich plasma	1			C0370220	FP	Substance (T031)
osteoarthritis	intra-articular_hyaluronic_acid		1			C0020196	TP(MM)	Substance (CHEM)
osteoarthritis	intra-articular_injection		1			C0021488	TP(SM)	T061
osteoarthritis	intraarticular_corticosteroid		1			C4054701	TP(SM)	T061
osteoarthritis	large-scale_randomized_controlled_trials		0
osteoarthritis	lateral_meniscus_tears		0
osteoarthritis	long-acting_beta	long-acting_beta agonists_(LABAs)	1			C2936789	FP	T121
osteoarthritis	mean_Knee_Society		0
osteoarthritis	mimic_human		0
osteoarthritis	months_postinjection		1			C1533685	FP	T061
osteoarthritis	neuraxial		0
osteoarthritis	neurological_impairments		0
osteoarthritis	non-benzodiazepine	nonbenzodiazepine sedativeâhypnotic drug	1			C0020592	FP	T121
osteoarthritis	one_small_study		0
osteoarthritis	or_another_supplement		1			C0242295	TP(MM)	Nutrition and Lifestyle
osteoarthritis	or_knee_arthroplasty		1			C0086511	TP(SM)	T061
osteoarthritis	or_knee_replacement		1			C0086511	TP(SM)	T061
osteoarthritis	oral_glucosamine		1			C0017718	TP(MM)	Substance (CHEM)
osteoarthritis	osteotomy		1			C0029468	TP(SM)	T061
osteoarthritis	over_another		0
osteoarthritis	pain_reduction		0
osteoarthritis	paravertebral_blocks		1			C3890373	TP(SM)	T061
osteoarthritis	patient_refuses		0
osteoarthritis	patients_undergoing_elective_hip		1			C0206058	TP(MM)	T061
osteoarthritis	patients_undergoing_hip		0
osteoarthritis	patients_undergoing_total_hip		0
osteoarthritis	patients_with_symptomatic_knee		0
osteoarthritis	people_with_Down_syndrome		0
osteoarthritis	physical_conditioning		1			C1535955	FP	T061
osteoarthritis	phytobezoars		0
osteoarthritis	placebo_or_other		1			C0032042	TP(MM)	T061
osteoarthritis	pocket_depth_reduction		0
osteoarthritis	polyethylene_wear		1			C0137914	TP(MM)	Substance (CHEM)
osteoarthritis	post_injection		1			C1533685	TP(MM)	T061
osteoarthritis	primary_THA	THA = total hip arthroplasty	1			C0040508	FP	T061
osteoarthritis	prophylactic_probiotics		1			C0199176|C0525033	TP(MM)	T061
osteoarthritis	prophylactic_use		1			C0199176	FP	T061
osteoarthritis	pubmed		0
osteoarthritis	quasi-RCTs_evaluating		0
osteoarthritis	randomized_controlled_trials_assessing		0
osteoarthritis	received_tramadol		1			C0040610	TP(MM)	Substance (CHEM)
osteoarthritis	rectal_prolapse		0
osteoarthritis	remineralization		1			C1711362	TP(SM)	T061
osteoarthritis	replacement		1			C0035139	TP(MM)	T061
osteoarthritis	replacement_(THR)	THR = total hip replacement	1			C0040508	FP	T061
osteoarthritis	resurfacing	resurfacing arthroplasty	1			C0408227	FN	T061
osteoarthritis	retrograde_intramedullary	retrograde_intramedullary nailing (RIMN)	1			C0021885	FP	T061
osteoarthritis	revision_hip		1			C0558347	TP(MM)	T061
osteoarthritis	rifabutin		1			C0140575	TP(SM)	Substance (CHEM)
osteoarthritis	rifampin_therapy		1			C0035608	TP(MM)	Substance (CHEM)
osteoarthritis	rosehip		1			C0949817	TP(SM)	Nutrition and Lifestyle
osteoarthritis	routine_prophylaxis		1			C0199176	TP(MM)	T061
osteoarthritis	sacroiliac_joint_(SIJ)	SIJ = sacroiliac joint	0
osteoarthritis	saline_injections		1			C0036082	TP(MM)	Substance (T167)
osteoarthritis	selective_digestive_decontamination_(SDD)	SDD = selective digestive decontamination	1			C0400395	FP	T061
osteoarthritis	severe_acne_vulgaris		0
osteoarthritis	severe_adverse_reaction		0
osteoarthritis	severe_middle_ear		0
osteoarthritis	simple_decompression		1			C1829459	TP(MM)	T061
osteoarthritis	sodium_hyaluronate		1			C0087000	TP(SM)	Substance (CHEM)
osteoarthritis	soft-tissue_augmentation		1			C1293122	TP(MM)	T061
osteoarthritis	soft_tissue_reconstruction		1			C0524865	TP(MM)	T061
osteoarthritis	spinal_fusions		1			C0037935	TP(SM)	T061
osteoarthritis	sulfate		1			C0038720	TP(MM)	Substance (CHEM)
osteoarthritis	symptomatic_OA	OA = osteoarthritis	0
osteoarthritis	thumb_osteoarthritis		0
osteoarthritis	to_reduce_maternal_mortality		0
osteoarthritis	to_withdraw_due_to		0
osteoarthritis	topical_antibacterial		1			C1874271	TP(SM)	T121
osteoarthritis	total_hip		0
osteoarthritis	total_knee_arthroplasties		1			C0086511	TP(SM)	T061
osteoarthritis	total_knee_arthroplasty		1			C0086511	TP(SM)	T061
osteoarthritis	total_knee_arthroplasty_(TKA)	TKA = total knee arthroplasty	1			C0086511	TP(SM)	T061
osteoarthritis	total_knee_replacement_(TKR)	TKR = total knee replacement	1			C0086511	TP(MM)	T061
osteoarthritis	transcatheter_arterial_chemoembolization_(TACE)	TACE = transcatheter_arterial_chemoembolization_(TACE)	1			C3539919	TP(MM)	T061
osteoarthritis	trial-level_factors		0
osteoarthritis	triamcinolone_acetonide		1			C0040866	TP(SM)	Substance (CHEM)
osteoarthritis	triamcinolone_hexacetonide		1			C0077004	TP(SM)	Substance (CHEM)
osteoarthritis	two-stage_revision		0
osteoarthritis	versus_enoxaparin		1			C0206460	TP(SM)	Substance (CHEM)
osteoarthritis	versus_placebo_at_week		1			C0032042	TP(MM)	T061
osteoarthritis	virus_(BVDV)	BVDV = bovine viral diarrhea virus	0
osteoarthritis	weak_evidence		0
osteoarthritis	when_DJD_plus	DJD = Duhuo Jisheng decoction (DJD)	1			C4043966	FP	Substance (CHEM)
osteoarthritis	with_982_participants		0
osteoarthritis	with_conventional_therapy		1			C2945704	TP(SM)	T061
osteoarthritis	without_neuromuscular_electrical		1			C2985393	FP	T061
anaemia	(CBM)	CBM = Cognitive Bias Modification	1			C0009244	FN	T061
anaemia	(ESAs)	ESAs = erythropoiesis-stimulating agents	1			C1959590	FP	T121
anaemia	(GHR)	GHR = growth hormone receptor	1			C0122592	TP(MM)	Substance (CHEM)
anaemia	(_vs_p)	vs = versus; p = p-value	0
anaemia	(epoetin)		1			C0014822	TP(SM)	Substance (CHEM)
anaemia	(mortality		0
anaemia	(rhEPO)	rhEPO = recombinant human erythropoietin	1			C0376541	FN	Substance (CHEM)
anaemia	-day		0
anaemia	2-4		0
anaemia	2878		0
anaemia	2_258_711		0
anaemia	3_100		0
anaemia	50_979		0
anaemia	545_patients		0
anaemia	5HT3	5HT3 = 5-HT3 = 5-hydroxytryptamine 3	1			C0360055	FN	Substance (CHEM)
anaemia	5th_percentile		0
anaemia	6_435		0
anaemia	ABO-incompatible_RBC	ABO = ABO blood groups, i.e. blood group A, B, O, and AB; RBC = red blood cell	0
anaemia	ACSs	ACSs = acute coronary syndromes	0
anaemia	ARTS	ARTS = the ARTS trial; the Arterial Revascularisation Trial (ART)	0
anaemia	Administration_labeling		1			C1533734	TP(MM)	T061
anaemia	After_Elective		1			C0206058	TP(MM)	T061
anaemia	Association_Between		0
anaemia	BRVO	BRVO = branch retinal vein occlusion	0
anaemia	Bayley_Scale		0
anaemia	Blockers	antihypertensive drugs: Angiotensin-Receptor Blockers; Calcium Channel Blockers; Alpha Blockers	1			C0003364	FN	T121
anaemia	C-choline	(11)C-choline [PMID:26450693]	1			C2698585	FP	Substance (CHEM)
anaemia	CADR	CADR = cutaneous adverse drug reactions	0
anaemia	CERA	CERA = continuous erythropoietin receptor activator	1			C1701991	FN	Substance (CHEM)
anaemia	CKD	CKD = chronic kidney disease	0
anaemia	CKD_patients	CKD = chronic kidney disease	0
anaemia	CKD_population	CKD = chronic kidney disease	0
anaemia	CLAG	CLAG = conjunctival limbal autograft	1			C1314083	FN	T061
anaemia	CSF_protein	CSF = cerebrospinal fluid	0
anaemia	CYLD_gene		0
anaemia	Chi-square_based		0
anaemia	DAT_SPECT	DAT = dopamine transporter; SPECT = single photon emission computed tomography	1			C0114838	FP	Substance (CHEM)
anaemia	DINDs	DINDs = delayed ischemic neurological deficits	0
anaemia	DM/PM	DM = dermatomyositis; PM = polymyositis	0
anaemia	Diabetes_A_Meta-Analysis		0
anaemia	Duke	Person's name	0
anaemia	EAFT	EAFT = empirical antifungal therapy	1			C0678026	FN	T061
anaemia	EEG-based	EEG = electroencephalogram	0
anaemia	EPO	EPO = erythropoietin	1			C0014822	FN	Substance (CHEM)
anaemia	EPO)	EPO = erythropoietin	1			C0014822	FN	Substance (CHEM)
anaemia	ESA	ESA = erythropoiesis-stimulating agent	1			C1959590	FP	T121
anaemia	ESA_doses	ESA = erythropoiesis-stimulating agent	1			C1959590	FP	T121
anaemia	ESA_dosing	ESA = erythropoiesis-stimulating agent	1			C1959590	FP	T121
anaemia	ESA_therapy	ESA = erythropoiesis-stimulating agent	1			C1959590	FP	T121
anaemia	ESA_treatment	ESA = erythropoiesis-stimulating agent	1			C1959590	FP	T121
anaemia	ESA_use	ESA = erythropoiesis-stimulating agent	1			C1959590	FP	T121
anaemia	ESAs	ESAs = erythropoiesis-stimulating agents	1			C1959590	FP	T121
anaemia	ESAs_alone	ESAs = erythropoiesis-stimulating agents	1			C1959590	FP	T121
anaemia	EVLWI	EVLWI = extravascular lung water index	0
anaemia	FFP	FFP = fresh frozen plasma	0
anaemia	GRs	GRs = glucocorticoid receptors	1			C0034809	FP	Substance (CHEM)
anaemia	Glasgow_Outcome_Scale_score		0
anaemia	Guytonian	Guyton's whole-body circulatory regulation model (Guytonian model)	0
anaemia	HCT_compared_with	HCT = hematopoietic cell transplantation	1			C0472699	TP(MM)	T061
anaemia	HFS-TB_model	HFS-TB = hollow fiber system model of tuberculosis	0
anaemia	HIV_self-testing	HIV = human immunodeficiency virus	0
anaemia	Hardman_index		0
anaemia	Hb_level	Hb = hemoglobin	0
anaemia	Hb_response	Hb = hemoglobin	1			C0019046	TP(MM)	Substance (CHEM)
anaemia	Hb_target	Hb = hemoglobin	1			C0019046	TP(MM)	Substance (CHEM)
anaemia	Hemoglobin_A1c		1			C0019018	TP(MM)	Substance (CHEM)
anaemia	IDA_examined	IDA = iron deficiency anemia	0
anaemia	IHT	IHT = intermittent hormonal therapy	1			C0279025	FN	T061
anaemia	IU/d	IU/d = intake units per day	0
anaemia	IV_iron	IV = intravenous	1			C0302583	FP	Substance (CHEM)
anaemia	IV_iron_administration	IV = intravenous	1			C0302583	FP	Substance (CHEM)
anaemia	Is_Associated_With		0
anaemia	JAK	JAK = Janus kinase; JAK inhibitors	1			C0597721	FP	Substance (CHEM)
anaemia	Kidney_Disease_Improving_Global		0
anaemia	Leu/Val	Leu and Val are amino-acids	1			C0042285|C0023401	TP(MM)	Substance (CHEM)
anaemia	License		0
anaemia	MACE_rates_were	MACE = major adverse cardiac events	0
anaemia	MPG-EPO	MPG-EPO = methoxy polyethylene glycol-epoetin beta	1			C1328071	FP	Substance (CHEM)
anaemia	MPS_II	MPS II = mucopolysaccharidosis type II	0
anaemia	Meta-Analysis		0
anaemia	NAID	NAID = non-anaemic iron deficiency	0
anaemia	Neuropathy		0
anaemia	OHSS_following_GnRH	OHSS =ovarian hyperstimulation syndrome; GnRH = gonadotropin-releasing hormone; GnRH agonist	1			C0023610	TP(MM)	Substance (CHEM)
anaemia	Oil		1			C0028908	TP(MM)	Substance (CHEM)
anaemia	Our_results_indicated_that		0
anaemia	PO_iron	oral (PO) iron	1			C0302583	TP(MM)	Substance (CHEM)
anaemia	RBC_transfusion	RBC = red blood cell	1			C0086252	FP	T061
anaemia	RBCs_transfused	RBC = red blood cell	1			C0086252	FP	T061
anaemia	RBV_dose	RBV = ribavirin	1			C0035525	FP	Substance (CHEM)
anaemia	RCTs_investigating	RCTs = randomized controlled trials	0
anaemia	STIs	STIs = sexually transmitted infections	0
anaemia	Stimulating		0
anaemia	TXA	TXA = tranexamic acid	1			C0040613	FN	Substance (CHEM)
anaemia	Three_trials_evaluated		0
anaemia	Tumor_Necrosis_Factor	Tumor_Necrosis_Factor Alpha	1			C1456820	TP(MM)	Substance (CHEM)
anaemia	US_hospitals	US = United States	0
anaemia	Urgent		0
anaemia	VKA_was_observed	VKA = vitamin K antagonists	1			C2267235	FP	T121
anaemia	Vital		0
anaemia	We_found_no_evidence		0
anaemia	Weighted_Mean		0
anaemia	[_CI_-]	CI = confidence interval	0
anaemia	a_patella_strap	a_patella_strap with a_knee_sleeve [PMID:26645724]	1			C0182085	FP	Device (T074)
anaemia	a_significant_reduction		0
anaemia	above_100		0
anaemia	acclimation		0
anaemia	acetyl-l-carnitine		1			C0001040	TP(SM)	Substance (CHEM)
anaemia	adenocarcinoma_sequence		0
anaemia	after_myelosuppressive_chemotherapy		1			C3665472	TP(MM)	T061
anaemia	after_pooling		0
anaemia	after_stent_implantation		1			C0522776	TP(SM)	T061
anaemia	aggressive_transfusion		1			C0005841	TP(MM)	T061
anaemia	all-cause_mortality		0
anaemia	all-cause_mortality_cardiovascular_mortality		0
anaemia	allogeneic_blood		0
anaemia	allogeneic_blood_transfusion		1			C0005841	TP(MM)	T061
anaemia	allowing		0
anaemia	already_exist		0
anaemia	aminocaproic_acid		1			C0000608	TP(MM)	Substance (CHEM)
anaemia	an_IUD	IUD = intrauterine device	1			C0021900	TP(MM)	Device (T074)
anaemia	an_entry_Expanded		0
anaemia	an_inverse_relation_between		0
anaemia	anat	clin anat = Clinical Anatomy	0
anaemia	anemia_correction		0
anaemia	anemias		0
anaemia	anemic_cancer		0
anaemia	anti-apoptotic_effects		0
anaemia	antibiotic_dosing		1			C0003232	TP(SM)	Substance (T195)
anaemia	antifibrinolytic		1			C0003304	TP(SM)	T121
anaemia	antifibrinolytic_agents		1			C0003304	TP(SM)	T121
anaemia	antifibrinolytic_drug		1			C0003304	TP(MM)	T121
anaemia	antiulcer	Anti-Ulcer Agent	1			C0003216	FN	T121
anaemia	any_comparator		0
anaemia	appears_necessary		0
anaemia	aprotinin		1			C0003641	TP(SM)	Substance (CHEM)
anaemia	aprotinin_tranexamic_acid		1			C0003641|C0040613	TP(MM)	Substance (CHEM)
anaemia	aptasensors	aptasensors utilize aptamers as bioreceptors [PMID:25963836]	1			C0599013	FN	Substance (CHEM)
anaemia	are_being_evaluated		0
anaemia	are_tightly		0
anaemia	aspirin_nonsteroidal_anti-inflammatory_drugs		1			C0004057|C0003211	TP(MM)	T121
anaemia	associated_with_an_excess		0
anaemia	author-defined_kidney_failure		0
anaemia	bariatric_surgical_patients		1			C1456587	FP	T061
anaemia	based_on_different_combinations		0
anaemia	been_exploited		0
anaemia	below_g/dL		0
anaemia	best-corrected_visual		0
anaemia	biliverdin		1			C0005446	TP(SM)	Substance (CHEM)
anaemia	bleeding		0
anaemia	bleeding_stomal_varices		0
anaemia	blood_cell_transfusion		1			C0565531	TP(SM)	T061
anaemia	blood_loss		0
anaemia	blood_products		1			C0456388	TP(SM)	T121
anaemia	blood_products_transfused		1			C0456388	TP(MM)	T121
anaemia	blood_transfused		1			C0005841	TP(SM)	T061
anaemia	blood_transfused_per_infant		1			C0005841	TP(MM)	T061
anaemia	blood_transfused_per_patient		1			C0005841	TP(MM)	T061
anaemia	blood_transfusion		1			C0005841	TP(SM)	T061
anaemia	blood_transfusions		1			C0005841	TP(SM)	T061
anaemia	blood_transfusions_per_patient		1			C0005841	TP(MM)	T061
anaemia	breath-holding_attacks		0
anaemia	but_did_not_significantly		0
anaemia	but_not_diastolic_blood		0
anaemia	by_apheresis		1			C0005791	TP(SM)	T061
anaemia	can_stabilize		0
anaemia	cancer-associated_anemia		0
anaemia	carries_a_dismal_prognosis		0
anaemia	cell_transfusions		1			C0005841	TP(MM)	T061
anaemia	changing_work_schedules		0
anaemia	chelator		1			C0007974	TP(MM)	T121
anaemia	chemotherapy-associated_anemia		1			C3665472	TP(MM)	T061
anaemia	chemotherapy-induced_anemia		1			C3665472	TP(MM)	T061
anaemia	choices_among		0
anaemia	chronic_kidney_disease		0
anaemia	circulating		0
anaemia	circulating_25-hydroxyvitamin_D_concentrations		1			C0535968	TP(MM)	Substance (CHEM)
anaemia	combined_deferiprone		1			C0043832	TP(MM)	Substance (CHEM)
anaemia	comfortable_walking_speed		0
anaemia	commensurate_with		0
anaemia	compared_different_thresholds		0
anaemia	compared_micronutrient_powders		1			C0282575	TP(MM)	Substance (CHEM)
anaemia	compared_with_desferrioxamine_alone		1			C0011145	TP(MM)	Substance (CHEM)
anaemia	conflicting_evidence_exists		0
anaemia	considerable_imprecision		0
anaemia	contacted_trialists_to_identify		0
anaemia	containing_iron_folic_acid		1			C0357067	TP(MM)	Substance (CHEM)
anaemia	copper		1			C0009968	TP(MM)	Substance (CHEM)
anaemia	copper_zinc		1			C0009968|C0043481	TP(MM)	T121
anaemia	correct_dosing		0
anaemia	correcting_anaemia		0
anaemia	corticosteroids_reduce_mortality		1			C0001617	TP(MM)	Substance (CHEM)
anaemia	critical_questions_regarding		0
anaemia	critically_assesses		0
anaemia	cryoprecipitate		1			C0443121	TP(SM)	T121
anaemia	curative_effect		0
anaemia	cut-down		0
anaemia	daily_iron_supplementation		1			C0302583	TP(MM)	Substance (CHEM)
anaemia	daily_versus_intermittent		0
anaemia	darbepoetin	darbepoetin alfa	1			C0937950	FN	Substance (CHEM)
anaemia	darbepoetin_alfa		1			C0937950	TP(SM)	Substance (CHEM)
anaemia	data_from_five		0
anaemia	decreased_proteinuria		0
anaemia	depositions		0
anaemia	depressive_symptomology_compared		0
anaemia	diabetic_cohort		0
anaemia	dialysis-dependent		1			C0011946	TP(MM)	T061
anaemia	did_not_describe		0
anaemia	did_not_significantly_decrease		0
anaemia	dietary_iron		1			C0376520	TP(SM)	Substance (CHEM)
anaemia	differentiated_according_to		0
anaemia	disease_(CKD)	CKD = chronic kidney disease	0
anaemia	dispersing		0
anaemia	do_not_receive_appropriate		0
anaemia	does_not_significantly_reduce		0
anaemia	domiciliary_NIV	NIV = noninvasive ventilation	1			C1997883	FP	T061
anaemia	donors_who_received		0
anaemia	during_critical_periods		0
anaemia	e-health		0
anaemia	e-health_systems		0
anaemia	eSAs	ESAs = erythropoiesis-stimulating agents	1			C1959590	FP	T121
anaemia	eight_months_follow-up		0
anaemia	ejaculatory_dysfunction_after		0
anaemia	elemental_iron		1			C0876023	TP(SM)	T121
anaemia	endoscopic_submucosal_dissection-induced		1			C1700929	FP	T061
anaemia	energy_metabolism		0
anaemia	enzyme		1			C0014442	TP(SM)	Substance (CHEM)
anaemia	epoetin		1			C0014822	TP(SM)	Substance (CHEM)
anaemia	epoetin_alfa		1			C0357126	TP(SM)	Substance (CHEM)
anaemia	epsilon-aminocaproic_acid		1			C0000608	TP(SM)	Substance (CHEM)
anaemia	erythrocyte_transfusion		1			C0086252	TP(SM)	T061
anaemia	erythroid_response_rates		0
anaemia	erythropoiesis		0
anaemia	erythropoiesis-stimulating_agents		1			C1959590	TP(SM)	T121
anaemia	erythropoiesis-stimulating_agents_(ESA)	ESA = erythropoiesis-stimulating agent	1			C1959590	TP(MM)	T121
anaemia	erythropoiesis-stimulating_agents_(ESAs)	ESAs = erythropoiesis-stimulating agents	1			C1959590	TP(MM)	T121
anaemia	erythropoiesis_stimulating	ESA = erythropoiesis-stimulating agent	1			C1959590	FP	T121
anaemia	erythropoietic		0
anaemia	erythropoietin		1			C0014822	TP(MM)	Substance (CHEM)
anaemia	erythropoietin_(EPO)	EPO = erythropoietin	1			C0014822	TP(MM)	Substance (CHEM)
anaemia	estimated_nitrogen_balance		0
anaemia	event-related_designs		0
anaemia	factor_Xa		1			C0015520	TP(SM)	Substance (CHEM)
anaemia	familial_AD	AD = Alzheimer's disease	0
anaemia	farnesyl_pyrophosphate		1			C0060069	TP(SM)	Substance (CHEM)
anaemia	fat_protein	dietary factors: fat; protein	1			C0012171|C0012177	FP	Substance (CHEM)
anaemia	ferric_carboxymaltose		1			C2001867	TP(SM)	Substance (CHEM)
anaemia	final_haemoglobin		1			C0019046	TP(MM)	Substance (CHEM)
anaemia	five_RCTs_were_included	RCTs = randomized controlled trials	0
anaemia	flu_symptoms		0
anaemia	fluid_administration		1			C0553741	TP(MM)	T061
anaemia	focused_on_adults_aged		0
anaemia	folate		1			C0178638	TP(SM)	Substance (CHEM)
anaemia	folate_iron		1			C0178638|C0302583	TP(MM)	Substance (CHEM)
anaemia	folic_acid		1			C0016410	TP(SM)	Substance (CHEM)
anaemia	food_fortification		1			C0016452	TP(MM)	Nutrition and Lifestyle
anaemia	fresh_frozen_plasma		0
anaemia	functional_status_self-efficacy		0
anaemia	g/dL		0
anaemia	g/dl		0
anaemia	genotype-phenotype_correlation		0
anaemia	gluconate		1			C0220836	TP(MM)	Substance (CHEM)
anaemia	glucose+EAA+histidin	EAA = essential amino acids	1			C0017725|C0002525|C0019602	TP(MM)	Substance (CHEM)
anaemia	glucose+GAA	GAA = general amino acids	1			C0017725|C0002520	TP(MM)	Substance (CHEM)
anaemia	gonococcal_infections		0
anaemia	good-grade_aneurysmal_subarachnoid_haemorrhage		0
anaemia	grape		1			C0018208	TP(MM)	Nutrition and Lifestyle
anaemia	guide_clinical_decision-making		0
anaemia	haematological_indices		0
anaemia	haemoglobin_concentration		0
anaemia	haemoglobin_levels		0
anaemia	has_drawn		0
anaemia	has_improved_substantially		0
anaemia	has_not_been_investigated		0
anaemia	have_failed_to_improve		0
anaemia	hematologic_status		0
anaemia	hematopoietic_response		0
anaemia	hemoglobin		1			C0019046	TP(SM)	Substance (CHEM)
anaemia	hemoglobin_(Hb)_levels	Hb = hemoglobin	0
anaemia	hemoglobin_levels		0
anaemia	hemoglobin_target		1			C0019046	TP(MM)	Substance (CHEM)
anaemia	hemoglobin_targets		1			C0019046	TP(MM)	Substance (CHEM)
anaemia	high-dose_N-acetylcysteine		1			C0001047	TP(MM)	Substance (CHEM)
anaemia	higher_hemoglobin_levels		0
anaemia	hollow		0
anaemia	homologous_blood		0
anaemia	hospital_stays_excessive		0
anaemia	human_herpesvirus_7		0
anaemia	iV_iron	IV = intravenous	1			C0302583	FP	Substance (CHEM)
anaemia	ileus		0
anaemia	improved_spatial_memory		0
anaemia	improves_exercise_performance		1			C0015259	TP(MM)	Nutrition and Lifestyle
anaemia	improving_adherence		0
anaemia	increase_Hb	Hb = hemoglobin	1			C0019046	TP(MM)	Substance (CHEM)
anaemia	increased_all-cause		0
anaemia	individual_patient's_risk		0
anaemia	individuals_engaging		0
anaemia	initial_haemostasis		1			C0740166	TP(MM)	T061
anaemia	initial_hospitalisation		1			C0019993	TP(MM)	T058
anaemia	intake		0
anaemia	intolerability-related		0
anaemia	intraoperative_estimated_blood		0
anaemia	intravenous_(IV)_iron	IV = intravenous	1			C0302583	FP	Substance (CHEM)
anaemia	intravenous_TXA	TXA = tranexamic acid	1			C0040613	FP	Substance (CHEM)
anaemia	intravenous_iron		1			C0302583	TP(MM)	Substance (CHEM)
anaemia	intravenous_iron_therapy		1			C0302583	TP(MM)	Substance (CHEM)
anaemia	iron		1			C0302583	TP(MM)	Substance (CHEM)
anaemia	iron-deficient		1			C0302583	TP(MM)	Substance (CHEM)
anaemia	iron-fortified_foods		1			C0453835	TP(SM)	Nutrition and Lifestyle
anaemia	iron-mediated		1			C0302583	TP(MM)	Substance (CHEM)
anaemia	iron-overloaded		0
anaemia	iron-rich		1			C0302583	TP(MM)	Substance (CHEM)
anaemia	iron-supplemented		1			C0302583	FN	Substance (CHEM)
anaemia	iron_administration		1			C0302583	TP(MM)	Substance (CHEM)
anaemia	iron_alone		1			C0302583	TP(MM)	Substance (CHEM)
anaemia	iron_chelation_therapy		1			C0598126	TP(SM)	T061
anaemia	iron_deficiency		0
anaemia	iron_deficient		1			C0302583	TP(MM)	Substance (CHEM)
anaemia	iron_fortification		1			C0302583	TP(MM)	Substance (CHEM)
anaemia	iron_iron		1			C0302583	TP(MM)	Substance (CHEM)
anaemia	iron_status		1			C0302583	TP(MM)	Substance (CHEM)
anaemia	iron_stores		1			C0302583	TP(MM)	Substance (CHEM)
anaemia	iron_supplementation		1			C0302583	TP(MM)	Substance (CHEM)
anaemia	iron_therapy		1			C0302583	TP(MM)	Substance (CHEM)
anaemia	isolated_sleeve_gastrectomy		1			C3160799	FP	T061
anaemia	knee_tendinitis		0
anaemia	knowlegde		0
anaemia	late_iron_supplementation		1			C0302583	TP(MM)	Substance (CHEM)
anaemia	lead_compounds		0
anaemia	leukoreduction		0
anaemia	limited_SCLC	SCLC = small cell lung cancer	0
anaemia	linking_vitamin		1			C0042890	TP(MM)	Substance (CHEM)
anaemia	long-acting_somatostatin		1			C0037659	TP(MM)	Substance (CHEM)
anaemia	long-term_safety_data		0
anaemia	longer-acting_ESA	ESA = erythropoiesis-stimulating agent	1			C1959590	FP	T121
anaemia	longer_ICU	ICU = intensive care unit	0
anaemia	loose_bodies		0
anaemia	low_haemoglobin		0
anaemia	lymph-node_involvement		0
anaemia	lymphoproliferative_malignancies		0
anaemia	lysine_analogs		1			C0597826	TP(SM)	Substance (CHEM)
anaemia	mMN	MMN = multiple micronutrients	1			C0282575	FN	Substance (CHEM)
anaemia	major_upper_gastrointestinal		0
anaemia	may_save		0
anaemia	mean_corpuscular		0
anaemia	medical_encounter		0
anaemia	medium-term_mortality		0
anaemia	methoxy_polyethylene_glycol-epoetin_beta		1			C1328071	TP(SM)	Substance (CHEM)
anaemia	might_be_achieved_by		0
anaemia	might_improve_outcomes		0
anaemia	mitral_regurgitation		0
anaemia	moderate-dose		0
anaemia	modern_clinical_practice		0
anaemia	modified_diet		1			C0012155	TP(MM)	Nutrition and Lifestyle
anaemia	monitored		1			C0030695	TP(MM)	T058
anaemia	most_frequently_prescribed		1			C0278329	TP(MM)	T058
anaemia	most_frequently_recorded		0
anaemia	most_powerful_predictors		0
anaemia	multi-micronutrient		1			C0282575	TP(MM)	Substance (CHEM)
anaemia	multiple_GISTs	GISTs = gastrointestinal stromal tumors	0
anaemia	multiple_micronutrients		1			C0282575	FP	Substance (CHEM)
anaemia	mupirocin		1			C0085259	TP(SM)	Substance (CHEM)
anaemia	n-3	n-3 polyunsaturated fatty acids (PUFAs)	1			C0032615	FP	Substance (CHEM)
anaemia	need_for_RRT	RRT = renal replacement therapy	1			C0206074	FP	T061
anaemia	need_for_allogeneic_blood		0
anaemia	need_for_blood_transfusions		1			C0005841	TP(MM)	T061
anaemia	need_for_red_blood		0
anaemia	need_for_transfusion		1			C0005841	TP(MM)	T061
anaemia	need_for_transfusions		1			C0005841	TP(MM)	T061
anaemia	nervous_tissue		0
anaemia	neuraminidase_inhibitors		1			C3541969	TP(MM)	T121
anaemia	nine_trials_involving		0
anaemia	no_benefit_over		0
anaemia	no_definitive_consensus		0
anaemia	no_difference_between_groups		0
anaemia	non-anemic_iron_deficiency		0
anaemia	non-nephrologist		0
anaemia	nonmyeloid_malignancies		0
anaemia	nonperforated_appendicitis		0
anaemia	not_receiving_chemotherapy		1			C3665472	TP(MM)	T061
anaemia	nuclear_factor-ÎºB_ligand	NF-kappa B = nuclear factor-kappaB	1			C0079904	FP	Substance (CHEM)
anaemia	nutrient_supplements		1			C0242295	TP(MM)	Nutrition and Lifestyle
anaemia	on_dialysis		1			C0011946	FN	T061
anaemia	once-daily_dosing		0
anaemia	once_every_two_weeks		0
anaemia	opioid-induced_constipation_(OIC)	OIC = opioid-induced constipation	0
anaemia	optimal_surgical_technique		0
anaemia	or_reinfarction		0
anaemia	or_unclear_risk		0
anaemia	oral_anti-diabetic_agents		1			C0935929	TP(MM)	T121
anaemia	oral_iron		1			C0302583	TP(MM)	Substance (CHEM)
anaemia	oral_iron_therapy		1			C0302583	TP(MM)	Substance (CHEM)
anaemia	oral_supplementation		1			C0242297	TP(MM)	T061
anaemia	over_70_000		0
anaemia	over_conventional_therapy		1			C2945704	TP(MM)	T061
anaemia	packed_red_blood_cell		1			C2316467	TP(SM)	T121
anaemia	packed_red_blood_cells		1			C2316467	TP(SM)	T121
anaemia	palifermin		1			C0677829	TP(SM)	Substance (CHEM)
anaemia	paraproteinaemic_neuropathy		0
anaemia	parenteral_iron		1			C0444624	TP(SM)	T121
anaemia	parenteral_iron_supplementation		1			C0444624	TP(MM)	T121
anaemia	participants_receiving_prophylactic_granulocyte	prophylactic granulocyte transfusions [PMID:26118415]	1			C1116142	FP	T061
anaemia	pathophysiological_features		0
anaemia	patients_intolerant		0
anaemia	patients_undergoing_any_type		0
anaemia	patients_undergoing_orthopedic_surgery		1			C1136201	TP(MM)	T061
anaemia	patients_undergoing_surgery		1			C0543467	TP(MM)	T058
anaemia	patients_who_received_desferrioxamine		1			C0011145	TP(MM)	Substance (CHEM)
anaemia	patients_with_acute_pancreatitis		0
anaemia	patients_with_haematological_disorders		0
anaemia	patients_withdrew		0
anaemia	peginesatide		1			C3179929	TP(SM)	Substance (CHEM)
anaemia	penile_implant		1			C0030850	TP(SM)	Device (T074)
anaemia	people_who_are_thrombocytopenic		0
anaemia	people_who_continued		0
anaemia	peri-operatively		0
anaemia	perioperative_blood		0
anaemia	perioperative_red_blood_cell		0
anaemia	persistent_post-surgical_pain		0
anaemia	persons_with_CHD	CHD = coronary heart disease	0
anaemia	pharmacoeconomic_modelling		0
anaemia	platelet_concentrates_prepared_either		1			C2362067	TP(MM)	T121
anaemia	plt	plt = platelet	0
anaemia	plus_iron		1			C0302583	TP(MM)	Substance (CHEM)
anaemia	polymeric_diet	glutamine-enriched polymeric diet; standard low-glutamine polymeric diet [PMID:26853855]	1			C3661700	FP	T061
anaemia	post-ITx	ITx = intestinal transplantation	1			C0948173	FP	T061
anaemia	postdischarge_follow-up		0
anaemia	postoperative_hemoglobin_level		0
anaemia	posttraumatic_epilepsy		0
anaemia	prandial_insulin		1			C0021641	TP(MM)	Substance (CHEM)
anaemia	pre-_pro-_or_synbiotics		1			C2936470	TP(MM)	Nutrition and Lifestyle
anaemia	prefrontal_cortical		0
anaemia	preoperative_transfusions		1			C0005841	TP(MM)	T061
anaemia	primary_efficacy_endpoint		0
anaemia	produce_significant_reductions		0
anaemia	prolonged_opioid_use		1			C0242402	FP	Substance (CHEM)
anaemia	prophylactic_platelet_transfusion		1			C0086818	TP(MM)	T061
anaemia	prophylactic_platelet_transfusions		1			C0086818	TP(MM)	T061
anaemia	propylthiouracil		1			C0033511	TP(SM)	Substance (CHEM)
anaemia	protecting_renal_function		0
anaemia	protein's		1			C0033684	TP(SM)	Substance (CHEM)
anaemia	proteinuria_hypertension		0
anaemia	proton_pump_inhibitor_plus		1			C0358591	TP(MM)	T121
anaemia	psoriasis_susceptibility		0
anaemia	rHuEPO	rHuEPO = recombinant human erythropoietin	1			C0376541	FN	Substance (CHEM)
anaemia	rHuEPO_administration	rHuEPO = recombinant human erythropoietin	1			C0376541	TP(MM)	Substance (CHEM)
anaemia	rarely_lead_to		0
anaemia	rebleeding		0
anaemia	receiving_concurrent		0
anaemia	recombinant_human_erythropoietin_(rHuEPO)	rHuEPO = recombinant human erythropoietin	1			C0376541	FN	Substance (CHEM)
anaemia	recurrent_VTE	VTE = venous thromboembolism	0
anaemia	red_blood_cell_(RBC)	RBC = red blood cell	0
anaemia	red_blood_cell_transfusion		1			C0086252	TP(MM)	T061
anaemia	red_blood_cell_transfusions		1			C0086252	TP(SM)	T061
anaemia	red_cells		0
anaemia	reduce_transfusion_requirements		1			C0005841	TP(MM)	T061
anaemia	reduces_blood_loss		0
anaemia	reduces_transfusion_requirements		1			C0005841	TP(MM)	T061
anaemia	reducing_allogeneic		0
anaemia	reduction_in_plaque		0
anaemia	relapsing_forms		0
anaemia	relatively_favorable		0
anaemia	removing_peripheral_IV_catheters	IV = intravenous	1			C2985513	TP(MM)	Device (T074)
anaemia	renal_anemia		0
anaemia	represent_a		0
anaemia	romantic_relationship		0
anaemia	rosuvastatin_atorvastatin		1			C0286651|C0965129	TP(MM)	Substance (CHEM)
anaemia	rs805296_polymorphism	apolipoprotein M gene (ApoM) rs805296 polymorphism [PMID:26723879]	1			C1570460	FP	Substance (CHEM)
anaemia	ruminal		0
anaemia	second_most_abundant		0
anaemia	selective_COX-2	selective_COX-2 inhibitors (coxibs)	1			C1257954	FP	Substance (CHEM)
anaemia	self-reported_compliance		0
anaemia	septation		0
anaemia	serum_ferritin		0
anaemia	severe_allergic_reactions		0
anaemia	severe_hemorrhage		0
anaemia	shorter_postoperative		0
anaemia	should_be_prescribed		1			C0278329	TP(SM)	T058
anaemia	significantly_lesser		0
anaemia	silicone_oil		1			C0037111	TP(SM)	Substance (CHEM)
anaemia	silybin		1			C0600334	TP(SM)	Substance (CHEM)
anaemia	sincalide		1			C0037167	TP(SM)	Substance (CHEM)
anaemia	slightly_more_cost-effective		0
anaemia	small_renal_tumors		0
anaemia	soluble_transferrin_receptor		1			C0034845	FP	Substance (CHEM)
anaemia	somatostatin_or		1			C0037659	TP(MM)	Substance (CHEM)
anaemia	soy_isoflavone_intake		1			C0677666	TP(MM)	Substance (CHEM)
anaemia	stage-1		0
anaemia	stem_cell_transplantation_platelet		1			C1504389	TP(MM)	T061
anaemia	studies_show_HCT	HCT = hematopoietic cell transplantation	1			C0472699	TP(MM)	T061
anaemia	suggest_that_nandrolone_decanoate		1			C0068395	TP(MM)	Substance (CHEM)
anaemia	sulfasalazine		1			C0036078	FN	Substance (CHEM)
anaemia	supplementation		1			C0242297	TP(SM)	T061
anaemia	supplementsOne		1			C0357067	FN	Substance (CHEM)
anaemia	surgery		1			C0543467	TP(MM)	T058
anaemia	symptom-oriented		0
anaemia	symptomatic_VTE_symptomatic_DVT	VTE = venous thromboembolism (VTE); DVT = deep vein thrombosis (DVT)	0
anaemia	symptomatic_venous_thromboembolism		0
anaemia	synchronous_metastasis		0
anaemia	target_hemoglobin		1			C0019046	TP(MM)	Substance (CHEM)
anaemia	tartrate		1			C0144544	TP(MM)	Substance (CHEM)
anaemia	tea_drinkers		1			C0039400	TP(SM)	Nutrition and Lifestyle
anaemia	there_is_debate_concerning		0
anaemia	these_risks_outweigh		0
anaemia	thiopental		1			C0039925	TP(SM)	Substance (CHEM)
anaemia	this_review_confirm		0
anaemia	thrombelastography		0
anaemia	thymopentin		1			C0080225	TP(SM)	Substance (CHEM)
anaemia	tissue_factor		1			C0040048	TP(MM)	Substance (CHEM)
anaemia	tissue_protection		0
anaemia	to_correct_anaemia		0
anaemia	to_prevent_bleeding		0
anaemia	to_reduce_perioperative_blood		0
anaemia	to_reduce_readmissions		0
anaemia	to_systematically_appraise		0
anaemia	to_treat_anaemia		0
anaemia	took_less		0
anaemia	total_blood_loss		0
anaemia	total_volume		0
anaemia	toxicodynamic	related to Pharmacodynamics	0
anaemia	tranexamic_acid		1			C0040613	TP(SM)	Substance (CHEM)
anaemia	tranexamic_acid_reduces		1			C0040613	TP(SM)	Substance (CHEM)
anaemia	tranexamic_acid_significantly_reduced		1			C0040613	TP(MM)	Substance (CHEM)
anaemia	transfused	blood transfused	1			C0005841	FP	T061
anaemia	transfusion		1			C0005841	TP(MM)	T061
anaemia	transfusion_practices		1			C0005841	TP(MM)	T061
anaemia	transfusion_rate		1			C0005841	TP(MM)	T061
anaemia	transfusion_rates		1			C0005841	TP(MM)	T061
anaemia	transfusion_requirements		1			C0005841	TP(MM)	T061
anaemia	transfusion_threshold		1			C0005841	TP(MM)	T061
anaemia	transfusions		1			C0005841	TP(MM)	T061
anaemia	treat_anemia		0
anaemia	treat_bleeding		0
anaemia	treatment-related_anemia		0
anaemia	treatment-related_neutropenia		0
anaemia	two_ongoing_randomised		0
anaemia	uncontrolled_inflammation		0
anaemia	under_widely_varying		0
anaemia	undergoing_major_surgery		1			C0679637	TP(SM)	T061
anaemia	units_transfused	blood transfused	1			C0005841	FP	T061
anaemia	units_transfused_per_patient	blood transfused	1			C0005841	FP	T061
anaemia	unselected_elderly_patients		0
anaemia	urinary_concentrations		0
anaemia	vascular_endothelial_growth_factor		1			C1522575	TP(SM)	Substance (CHEM)
anaemia	venous_thromboembolism_(VTE)	VTE = venous thromboembolism	0
anaemia	versus_ESAs_alone	ESAs = erythropoiesis-stimulating agents	1			C1959590	FP	T121
anaemia	was_less_common		0
anaemia	was_originally_published		0
anaemia	weekly_intervals		0
anaemia	weight-reduction		0
anaemia	when_restricted_to		0
anaemia	whose_expression		0
anaemia	within_one_month		0
anaemia	without_ST_elevation	acute_coronary_syndrome (ACS) without_ST_elevation	0
anaemia	women_with_CKD	CKD = chronic kidney disease	0
anaemia	working_meeting		0
anaemia	yoga_yoga		1			C1883583	TP(MM)	T061
hypertension	(ABPM)_is	ABPM = ambulatory blood pressure monitoring	0
hypertension	(ACE	ACE = angiotensin-converting enzyme	1			C0003015	FP	T121
hypertension	(ACEI)	ACEI = angiotensin-converting enzyme inhibitor	1			C0003015	FN	T121
hypertension	(ARBs)	ARBs = angiotensin receptor blockers	1			C0521942	FN	T121
hypertension	(CCBs)	CCBs = calcium channel blockers	1			C0006684	TP(SM)	T121
hypertension	(CI)_-	CI = confidence interval	0
hypertension	(DPP-4)	DPP-4 = dipeptidyl peptidase-4	1			C1827106	FP	T121
hypertension	(HDACi)	HDACi = histone deacetylase inhibitors	1			C1512474	FN	Substance (CHEM)
hypertension	(moderate-quality_evidence)		0
hypertension	-_bpm	bpm = beats per minute	0
hypertension	-adrenoceptor_antagonists		1			C0242889	TP(SM)	T121
hypertension	0-12		0
hypertension	00_women		0
hypertension	125/75		0
hypertension	130/80_mm_Hg	Millimeter of mercury (mmHg)	0
hypertension	130_mmHg	Millimeter of mercury (mmHg)	0
hypertension	140/		0
hypertension	140/90_mm_Hg	Millimeter of mercury (mmHg)	0
hypertension	140_mmHg	Millimeter of mercury (mmHg)	0
hypertension	1997-2001		0
hypertension	1_mmHg	Millimeter of mercury (mmHg)	0
hypertension	2_106		0
hypertension	2_mmHg	Millimeter of mercury (mmHg)	0
hypertension	5529		0
hypertension	64		0
hypertension	6410		0
hypertension	6_intake		0
hypertension	6_mmHg	Millimeter of mercury (mmHg)	0
hypertension	ACE_inhibitor	ACE = angiotensin-converting enzyme	1			C0003015	FN	T121
hypertension	ACE_inhibitors	ACE = angiotensin-converting enzyme	1			C0003015	FN	T121
hypertension	ACE_inhibitors_ARBs	ACE = angiotensin-converting enzyme; ARBs = angiotensin receptor blockers	1			C0003015|C0521942	TP(MM)	T121
hypertension	ARB	ARB = angiotensin receptor blocker	1			C0521942	FP	T121
hypertension	ARBs	ARBs = angiotensin receptor blockers	1			C0521942	FN	T121
hypertension	AUC:MIC	the area under the concentration-time curve (AUC): minimum inhibitory concentration (MIC) ratio	0
hypertension	April_2007		0
hypertension	BP-lowering	BP = blood pressure	0
hypertension	BP_control	BP = blood pressure	0
hypertension	BP_lowering	BP = blood pressure	0
hypertension	BP_reduction	BP = blood pressure	0
hypertension	CCBs_reduced_SBP	CCBs = calcium channel blockers; SBP = systolic blood pressure	1			C0006684	TP(MM)	T121
hypertension	CI_to	CI = confidence interval	0
hypertension	CYC_induction	CYC = cyclophosphamide	1			C0010583	FP	Substance (CHEM)
hypertension	Control_Trials		0
hypertension	Council_on_Scientific_Affairs		0
hypertension	DBP	DBP = diastolic blood pressure	0
hypertension	DBP_-	DBP = diastolic blood pressure	0
hypertension	DBP_reduction	DBP = diastolic blood pressure	0
hypertension	Diane-35		1			C0113572	TP(SM)	Substance (CHEM)
hypertension	European_consensus		0
hypertension	FBG	FBG = fasting blood glucose	0
hypertension	GLP-1_based	GLP-1 = glucagon-like peptide-1	1			C0061355	TP(MM)	Substance (CHEM)
hypertension	HBPM_is	HBPM = home blood pressure monitoring	0
hypertension	HCTZ	HCTZ = hydrochlorothiazide	1			C0020261	TP(SM)	Substance (CHEM)
hypertension	Heart_Health_Program		1			C0043113	TP(MM)	T058
hypertension	INDAP	INDAP = indapamide	1			C0021186	FN	Substance (CHEM)
hypertension	IUD_use_1	IUD = intrauterine device	1			C0021900	TP(MM)	Device (T074)
hypertension	LDL-cholesterol_HDL-cholesterol	LDL = low-density lipoprotein; HDL = high-density lipoprotein	0
hypertension	May_2007_we_searched		0
hypertension	Outcomes_Model		0
hypertension	PCT_levels	PCT = procalcitonin	0
hypertension	PsycINFO_PILOTS	PILOTS = Published International Literature on Traumatic Stress database; PsycINFO = Psychological Information Database	0
hypertension	RAS_inhibitors	RAS = renin-angiotensin system	1			C1514727	TP(SM)	T121
hypertension	RCTs_evaluating	RCTs = randomized controlled trials	0
hypertension	Randomized_controlled		0
hypertension	SBP/DBP	SBP/DBP = systolic blood pressure/diastolic blood pressure	0
hypertension	SCIE	SCIE = Science Citation Index Expanded	0
hypertension	September_08		0
hypertension	Spitz_classification		0
hypertension	TDx	TDx-FLM = fluorescence polarization (assay)	0
hypertension	THQ	THQ = target hazard quotient	0
hypertension	There_was_insufficient_evidence		0
hypertension	Thiazides		1			C0541746	TP(SM)	Substance (CHEM)
hypertension	Veterans_Administration		0
hypertension	WDAEs	WDAEs = withdrawals due to adverse effects	0
hypertension	Web-based_resources		0
hypertension	aCE_inhibitors	ACE = angiotensin-converting enzyme	1			C0003015	FN	T121
hypertension	aRBs	ARB = angiotensin receptor blocker	1			C0521942	FP	T121
hypertension	aRBs_were	ARB = angiotensin receptor blocker	1			C0521942	FP	T121
hypertension	active_treatment		1			C0087111	FP	T061
hypertension	acupuncture_combined_with		1			C0394664	TP(MM)	T061
hypertension	acute_hospital_in-patient		0
hypertension	adding_niacin		1			C0027996	TP(MM)	Substance (CHEM)
hypertension	additional_research		0
hypertension	adolescent_parents		0
hypertension	adverse_effects_(WDAEs)	WDAEs = withdrawals due to adverse effects	0
hypertension	adverse_event_rates		0
hypertension	after_intravitreal_triamcinolone_acetonide		1			C0040866	TP(SM)	Substance (CHEM)
hypertension	aldosterone_antagonists		1			C0002007	FN	T121
hypertension	alerts_from		0
hypertension	all-cause_discontinuation		0
hypertension	all_acceptably_controlled_trials		0
hypertension	amlodipine		1			C0051696	TP(SM)	Substance (CHEM)
hypertension	an_ACE_inhibitor	ACE = angiotensin-converting enzyme	1			C0003015	FN	T121
hypertension	an_ARB	ARB = angiotensin receptor blocker	1			C0521942	FP	T121
hypertension	an_angiotensin-converting_enzyme		1			C0003015	FP	T121
hypertension	an_angiotensin_receptor		1			C0034787	TP(MM)	Substance (CHEM)
hypertension	analyses_were_underpowered		0
hypertension	angiotensin		1			C0003018	TP(SM)	Substance (CHEM)
hypertension	angiotensin-converting_enzyme_(ACE)_inhibitors	ACE = angiotensin-converting enzyme	1			C0003015	TP(MM)	T121
hypertension	angiotensin-converting_enzyme_inhibitors		1			C0003015	FN	T121
hypertension	angiotensin_II-receptor		1			C0003011	TP(SM)	Substance (CHEM)
hypertension	angiotensin_II-receptor_antagonists		1			C0521942	TP(MM)	T121
hypertension	angiotensin_II_receptor_antagonists		1			C0521942	FN	T121
hypertension	angiotensin_II_receptor_blockers		1			C0521942	FN	T121
hypertension	angiotensin_converting_enzyme_inhibitors		1			C0003015	FN	T121
hypertension	angiotensin_receptor		1			C0034787	FN	Substance (CHEM)
hypertension	angiotensin_receptor_blockers		1			C0521942	FN	T121
hypertension	angiotensin_receptor_blockers_(ARBs)	ARBs = angiotensin receptor blockers	1			C0521942	FN	T121
hypertension	anti-TNF-_agents	TNF = tumor necrosis factor	1			C1562242	FP	T121
hypertension	anti-VEGF_agents	anti-VEGF = anti-vascular endothelial growth factor	1			C4727875	FP	T061
hypertension	anti-angiogenic		1			C0281318	TP(SM)	T061
hypertension	anti-fibrotic	anti-fibrotic drug; anti-fibrotic medication; anti-fibrotic agents	1			C4031950	FP	T121
hypertension	anti-hypertensive		1			C0003364	TP(SM)	T121
hypertension	anti-inflammatory_antimicrobial_antioxidant		1			C0003209|C1136254|C0003402	TP(MM)	T121
hypertension	antiarrhythmic_therapy		1			C0003195	TP(MM)	T121
hypertension	antihyperglycemic_agents		1			C0020616	TP(SM)	T121
hypertension	antihypertensive		1			C0003364	TP(SM)	T121
hypertension	antihypertensive_activity		1			C0003364	TP(MM)	T121
hypertension	antihypertensive_agents		1			C0003364	TP(SM)	T121
hypertension	antihypertensive_drug_classes		1			C0003364	TP(MM)	T121
hypertension	antihypertensive_drugs		1			C0003364	TP(SM)	T121
hypertension	antihypertensive_drugs_alone		1			C0003364	TP(MM)	T121
hypertension	antihypertensive_medication_adherence		1			C0003364	TP(MM)	T121
hypertension	antihypertensive_regimens		1			C0003364	TP(MM)	T121
hypertension	antihypertensive_therapies		1			C0585941	TP(SM)	T061
hypertension	antihypertensive_therapy		1			C0585941	TP(SM)	T061
hypertension	antihypertensive_treatment		1			C0003364	TP(MM)	T121
hypertension	antiproteinuric	antiproteinuric therapies	1			C0087111	FN	T061
hypertension	appropriately_controlled		0
hypertension	areas_covered		0
hypertension	as_monotherapy		1			C0087111	FN	T061
hypertension	at_Australian_universities		0
hypertension	at_least_mmHg	Millimeter of mercury (mmHg)	0
hypertension	atenolol		1			C0004147	FN	Substance (CHEM)
hypertension	augmentation_index_(AI)	AI = augmentation index	1			C1293122	TP(MM)	T061
hypertension	augmentation_strategies		1			C1293122	TP(MM)	T061
hypertension	available_evidence_regarding		0
hypertension	avoiding_hypoglycemia		0
hypertension	bPD	BPD = borderline personality disorder	0
hypertension	bSBP	bSBP = brachial systolic blood pressure	0
hypertension	bacteriostatic_activity		0
hypertension	be_used_interchangeably		0
hypertension	become_knowledgeable		0
hypertension	below_130/80		0
hypertension	beta-1_selective_blockers		1			C0304516	FP	T121
hypertension	beta-blocker		1			C0001645	FN	T121
hypertension	beta-blockers		1			C0001645	FN	T121
hypertension	beta_blockers		1			C0001645	TP(SM)	T121
hypertension	biochemical_monitoring		1			C0150369	TP(MM)	T058
hypertension	bleaching_agents		1			C0303749	TP(MM)	Substance (CHEM)
hypertension	blocker	antihypertensive drugs: Angiotensin-Receptor Blockers; Calcium Channel Blockers; Alpha Blockers	1			C0003364	FN	T121
hypertension	blocker_monotherapy	antihypertensive drugs: Angiotensin-Receptor Blockers; Calcium Channel Blockers; Alpha Blockers	1			C0003364	FN	T121
hypertension	blockers_calcium_channel_blockers		1			C0006684	TP(SM)	T121
hypertension	blood_pressure-lowering_effect		0
hypertension	blood_pressure_(BP)_lowering	BP = blood pressure	0
hypertension	blood_pressure_levels		0
hypertension	blood_pressure_reduction		0
hypertension	bone_density_tests		0
hypertension	by_4_mmHg	Millimeter of mercury (mmHg)	0
hypertension	by_hand-searching		0
hypertension	by_immunohistochemistry_(IHC)	IHC = immunohistochemistry	0
hypertension	cCBs	CCBs = calcium channel blockers	1			C0006684	TP(SM)	T121
hypertension	cSBP	cSBP = central systolic blood pressure	0
hypertension	calcium_channel_blockers		1			C0006684	FN	T121
hypertension	calcium_channel_blockers_(CCBs)	CCBs = calcium channel blockers	1			C0006684	FN	T121
hypertension	calcium_channel_blockers_diuretics		1			C0006684|C0012798	TP(MM)	T121
hypertension	candesartan		1			C0717550	TP(SM)	Substance (CHEM)
hypertension	captive_breeding		0
hypertension	car_seat		0
hypertension	cardioprotective		1			C0007209	FN	T121
hypertension	cataract_surgery_versus_cataract		1			C0007389	TP(MM)	T061
hypertension	chart_abstraction		1			C3831135	TP(SM)	T058
hypertension	chlortalidone		1			C0008294	TP(SM)	Substance (CHEM)
hypertension	chlorthalidone		1			C0008294	TP(SM)	Substance (CHEM)
hypertension	cisplatin/gemcitabine		1			C0338265	TP(SM)	T061
hypertension	clinical_pertinence		0
hypertension	clinically_important_OME	OME = otitis media with effusion	0
hypertension	clinically_meaningful_BP_lowering	BP = blood pressure	0
hypertension	clomiphene_alone		1			C0009008	TP(MM)	Substance (CHEM)
hypertension	collaborative_pooled_analysis		0
hypertension	collaborative_work_between		0
hypertension	combined_inhaler		1			C0021461	TP(MM)	Device (T074)
hypertension	community_residents_lay_community		0
hypertension	compared_Shengmai	Shengmai = a traditional Chinese herbal medicine	1			C3885966	TP(MM)	Substance (CHEM)
hypertension	compared_with_other_antihypertensive		1			C0003364	FN	T121
hypertension	compared_with_paclitaxel-eluting_stents		1			C2199092	FP	Device (T074)
hypertension	compared_with_placebo		1			C0032042	TP(MM)	T061
hypertension	compelling_indications		0
hypertension	compensate_for		0
hypertension	complete_protection		0
hypertension	complex_social		0
hypertension	congestive_heart_failure_(CHF)	CHF = congestive heart failure	0
hypertension	consistent_dose_response		0
hypertension	continence_pessary_or		1			C0031246	TP(MM)	Device (T074)
hypertension	converting-enzyme	ACE_inhibitor; ACE = angiotensin-converting enzyme [PMID:17519441]	1			C0003015	FP	T121
hypertension	converting_enzyme_inhibitors	ACE_inhibitor; ACE = angiotensin-converting enzyme [PMID:26961574]	1			C0003015	FP	T121
hypertension	coronary_bifurcation		1			C0184906	TP(MM)	T061
hypertension	cost-effective_manner		0
hypertension	cyclothymia		0
hypertension	daughter's		0
hypertension	dependency_at		0
hypertension	derSimonian	Author's name	0
hypertension	diabetes_who_are		0
hypertension	diagnostic_tool		0
hypertension	dietary_change		0
hypertension	differed_according_to		0
hypertension	dihydropyridine_CCBs	CCBs = calcium channel blockers	1			C0012315|C0006684	TP(MM)	T121
hypertension	dipeptidyl_peptidase-4_inhibitors		1			C1827106	FN	T121
hypertension	discontinuing_treatment		1			C0087111	TP(MM)	T061
hypertension	diuretic		1			C0012798	FN	T121
hypertension	diuretics		1			C0012798	FN	T121
hypertension	dose-related_effects		0
hypertension	double-dummy	double-dummy comparison [PMID:24414989]	0
hypertension	downgrade		0
hypertension	drug-class		1			C0013227	TP(MM)	T121
hypertension	drug_classes		1			C0013227	TP(MM)	T121
hypertension	effective_alternatives		0
hypertension	ejection_fraction		0
hypertension	eleven_electronic		0
hypertension	end_organ_damage		0
hypertension	endocrine_causes		0
hypertension	endogenous_GLP-1	GLP-1 = glucagon-like peptide-1	1			C0061355	TP(MM)	Substance (CHEM)
hypertension	endothelial_dysfunction		0
hypertension	episodically		0
hypertension	evolocumab		1			C3529352	TP(SM)	Substance (CHEM)
hypertension	examined_postnatal_depression		0
hypertension	failure_rate_Four_studies		0
hypertension	fixed-combination		0
hypertension	flucloxacillin		1			C0016267	TP(SM)	Substance (CHEM)
hypertension	for_partial_epilepsy		0
hypertension	foreign_Countries		0
hypertension	fornix-_versus_limbal-based_trabeculectomy		1			C0040574	TP(MM)	T061
hypertension	gLP-1_analogues	GLP-1 = glucagon-like peptide-1	1			C0061355	FP	Substance (CHEM)
hypertension	gastric_acid		0
hypertension	glycaemic_goals		1			C0005802	TP(MM)	Substance (CHEM)
hypertension	glycemia		1			C0005802	TP(SM)	Substance (CHEM)
hypertension	glycemic_goals		1			C0005802	TP(MM)	Substance (CHEM)
hypertension	gut_microbial_communities		0
hypertension	have_double_vision		0
hypertension	health_outreach_worker		0
hypertension	hemoglobin_A_(A1C)	Hemoglobin A1C (HbA1c)	1			C0019016	TP(SM)	Substance (CHEM)
hypertension	high-dose_corticosteroids		1			C0001617	TP(MM)	Substance (CHEM)
hypertension	high-risk_patients		0
hypertension	however_it_remains_uncertain		0
hypertension	hydrochlorothiazide		1			C0020261	TP(SM)	Substance (CHEM)
hypertension	hypertensive_patients		0
hypertension	hypertensive_patients_were_identified		0
hypertension	hypoglycemic		1			C0020616	TP(SM)	T121
hypertension	if_baseline_systolic		0
hypertension	improved_live_birth		0
hypertension	improving_arterial_stiffness		0
hypertension	increased_nut_consumption		1			C0028723	TP(MM)	Nutrition and Lifestyle
hypertension	incretin		1			C1562292	TP(SM)	Substance (CHEM)
hypertension	incretin-based_agents		1			C1562292	TP(MM)	Substance (CHEM)
hypertension	incretin_effect		0
hypertension	incretin_system		1			C1562292	TP(MM)	Substance (CHEM)
hypertension	incretin_therapies		1			C1562292	TP(MM)	Substance (CHEM)
hypertension	indapamide		1			C0021186	FN	Substance (CHEM)
hypertension	indapamide_mg		1			C0021186	TP(MM)	Substance (CHEM)
hypertension	inspiratory_efforts		0
hypertension	insulin_products		1			C0021641	TP(SM)	Substance (CHEM)
hypertension	interim_analyses		0
hypertension	intracuff	endotracheal tube cuff (e.g. intracuff lidocaine on endotracheal-tube)	1			C0441110	FN	Device (T074)
hypertension	invasive_Candida_infections		0
hypertension	irbesartan		1			C0288171	TP(SM)	Substance (CHEM)
hypertension	isolated_systolic_hypertension		0
hypertension	known_driver_mutations		0
hypertension	laxative		1			C0282090	TP(SM)	T121
hypertension	leg_muscle_strength		0
hypertension	lercanidipine		1			C0526399	TP(SM)	Substance (CHEM)
hypertension	lifestyle_changes		1			C0870811	TP(SM)	Nutrition and Lifestyle
hypertension	lifestyle_measures		0
hypertension	likely_to_benefit_from		0
hypertension	lipid_control		1			C0023779	TP(MM)	Substance (CHEM)
hypertension	lipid_goals		1			C0023779	TP(MM)	Substance (CHEM)
hypertension	lisinopril		1			C0065374	FN	Substance (CHEM)
hypertension	long-acting_calcium_channel_blockers		1			C0006684	TP(MM)	T121
hypertension	long-acting_dihydropyridine		1			C0012315	FN	Substance (CHEM)
hypertension	long-acting_inhaled_therapies		1			C1406915	TP(MM)	T058
hypertension	losartan_valsartan		1			C0126174|C0216784	TP(MM)	Substance (CHEM)
hypertension	low_fruit		1			C0016767	TP(MM)	Nutrition and Lifestyle
hypertension	lower_blood_pressure		0
hypertension	lowered_peak_BP	BP = blood pressure	0
hypertension	lowering_BP	BP = blood pressure	0
hypertension	lowering_blood_pressure		0
hypertension	lumbar_sympathectomy		1			C0196667	TP(SM)	T061
hypertension	macroangiopathy		0
hypertension	malaria_chemoprevention		1			C0282515	TP(MM)	T061
hypertension	malignant_liver_tumours		0
hypertension	manmade		0
hypertension	maternal_crossovers_increases		0
hypertension	max_dose		0
hypertension	mean_IOP_at_months	IOP = intraocular pressure	0
hypertension	mean_SBP	SBP = systolic blood pressure	0
hypertension	mean_blood_pressure		0
hypertension	menstruation_management_interventions		1			C0808232	FP	T061
hypertension	metoprolol		1			C0025859	TP(SM)	Substance (CHEM)
hypertension	mix_		0
hypertension	more_effective_than		0
hypertension	mortality_ratio_(SMR)	SMR = standardized mortality ratio	0
hypertension	most_frequently_cited_reasons		0
hypertension	natriuretic		1			C0597421	TP(SM)	T121
hypertension	nebivolol		1			C0068475	TP(SM)	Substance (CHEM)
hypertension	negative_effects_previously_reported		0
hypertension	no_port_site	no_port_site metastasis [PMID:24115394]	0
hypertension	non-haemorrhagic		0
hypertension	non-selective_beta-blockers		1			C0001645	FN	T121
hypertension	non-seminomatous_germ_cell_tumors		0
hypertension	non-surgical_periodontal_treatment		1			C1882340	TP(MM)	T061
hypertension	nonaccidental		0
hypertension	nondiabetic_renal_disease		0
hypertension	normoalbuminuria		0
hypertension	north_east		0
hypertension	nut		1			C0028723	TP(MM)	Nutrition and Lifestyle
hypertension	omega-3_fatty_acids		1			C0015689	TP(SM)	Substance (CHEM)
hypertension	on_arterial_stiffness		0
hypertension	one_RCT_found_no	RCT = randomized controlled trial	0
hypertension	or50		0
hypertension	or_angiotensin_II_receptor		1			C0003011	FN	Substance (CHEM)
hypertension	or_angiotensin_receptor_blockers		1			C0521942	FN	T121
hypertension	or_greater_decrease		0
hypertension	oral_glucose-lowering	Examples from SB corpus: oral_glucose-lowering therapy [PMID:15671920]; oral_glucose-lowering drugs [PMID:24598039]; oral_glucose-lowering medications [PMID:22074017]; oral_glucose-lowering regimens [PMID:24612167]	1			C3653313	FP	T121
hypertension	oral_glucose-lowering_agents		1			C3653313	FP	T121
hypertension	originally_published_in		0
hypertension	orthodontic_force		0
hypertension	other_antihypertensive_agents		1			C0003364	TP(SM)	T121
hypertension	other_antihypertensive_drugs		1			C0003364	TP(SM)	T121
hypertension	other_classes		0
hypertension	other_drug_classes		1			C0013227	TP(MM)	T121
hypertension	over_a_2-week		0
hypertension	overlooks		0
hypertension	p_I2	P = p-value; I2 statistic	0
hypertension	parasitological_failure		0
hypertension	patient-based_analysis		0
hypertension	patient_reminder_systems		1			C0085519	TP(MM)	Device (T073)
hypertension	patients_with_chronic_WAD	WAD = whiplash-associated disorders	0
hypertension	patients_with_essential_hypertension		0
hypertension	patients_with_resistant_hypertension		0
hypertension	peak_power_output	peak power output (PPO) [PMID:26182438]	0
hypertension	penicillin/ampicillin_plus		1			C0002680|C0220892	TP(MM)	Substance (CHEM)
hypertension	pharmacologic_therapy		1			C0013227	FP	T121
hypertension	pill-placebo		1			C0994475|C0032042	TP(MM)	T061
hypertension	plus_antihypertensive_drugs		1			C0003364	TP(MM)	T121
hypertension	polygenic_scores		0
hypertension	predictive_Value		0
hypertension	preoperative_computed_tomography		0
hypertension	pressure_sore_prevention		1			C0150315	TP(SM)	T061
hypertension	preventive_intervention		1			C0199176	TP(SM)	T061
hypertension	proceed_to		0
hypertension	protocol_compliance		0
hypertension	psychopharmacologic		0
hypertension	published_between_1966		0
hypertension	pulse_wave_velocity_(PWV)	PWV = pulse wave velocity	0
hypertension	pungent		0
hypertension	quadrivalent_human_papillomavirus_(HPV)	HPV = human papillomavirus	0
hypertension	quite_broad		0
hypertension	rFSH	rFSH = recombinant FSH; FSH = follicle-stimulating hormone	1			C0724588	FN	Substance (CHEM)
hypertension	rapid-acting_insulin		1			C0021641	TP(MM)	Substance (CHEM)
hypertension	rapidly_alter		0
hypertension	reaffirm		0
hypertension	reason_for_concern		0
hypertension	receptor_antagonists	Examples from SB corpus: new adenosine_diphosphate receptor_antagonists with clopidogrel [PMID:25374111]; oral_P2Y12 receptor_antagonists [PMID:26680584]; Gly/NMDA receptor_antagonists [PMID:26911562]	0
hypertension	reduced_SBP	SBP = systolic blood pressure	0
hypertension	reduced_heart_rate		0
hypertension	reducing_CVD	CVD = cardiovascular disease	0
hypertension	reducing_cardiovascular_morbidity		0
hypertension	reductions_in_SBP	SBP = systolic blood pressure	0
hypertension	renal_denervation		1			C0011307	TP(MM)	T061
hypertension	renin_blockers		1			C3537174	FP	T121
hypertension	renin_inhibitors		1			C3537174	FP	T121
hypertension	restricted_to_those		0
hypertension	risk_ratio_(RR)_CI	RR = risk ratio; CI = confidence interval	0
hypertension	routine_iron_supplementation		1			C0302583	TP(MM)	Substance (CHEM)
hypertension	salicylate_poisoning		0
hypertension	scalpel_biopsy		0
hypertension	secretagogues	growth_hormone secretagogues receptor	1			C0391690	FN	Substance (CHEM)
hypertension	sepsis_		0
hypertension	served_as_controls		0
hypertension	servings		0
hypertension	severe_postpartum_hypertension		0
hypertension	shown_to_enhance		0
hypertension	shunting		1			C0813207	TP(SM)	T061
hypertension	significant_risk_reduction		0
hypertension	single-treatment		1			C0087111	TP(MM)	T061
hypertension	skins		0
hypertension	slow-release_fluoride_devices		1			C0016327	TP(MM)	T121
hypertension	small-group_discussions		0
hypertension	smoking_cessation_under		0
hypertension	smoothness_index		0
hypertension	srs	srs = stereotactic radiosurgery	1			C3846112	FN	T061
hypertension	stage_i_endometrial		0
hypertension	sub-optimally		0
hypertension	subgroup_'injury		0
hypertension	subgroup_analyses_suggest_that		0
hypertension	subgroup_analysis_separating		0
hypertension	sufficient_sample_size		0
hypertension	supporting_its_effectiveness		0
hypertension	suppressants	immune suppressants	1			C0021081	FN	Substance (CHEM)
hypertension	suppurative_otitis_media		0
hypertension	sustained_virological_response_rate		0
hypertension	suture_annuloplasty		1			C0190165|C0009068	TP(MM)	T061
hypertension	than_enalapril		1			C0014025	TP(SM)	Substance (CHEM)
hypertension	therapy_alone		1			C0087111	TP(MM)	T061
hypertension	thiazide_diuretics		1			C0012802	FN	Substance (CHEM)
hypertension	thiazides		1			C0541746	TP(SM)	Substance (CHEM)
hypertension	titrate		1			C1883350	TP(SM)	T058
hypertension	to_improve_patient_care		0
hypertension	total_atheroma_volume		0
hypertension	trained_surgeons		0
hypertension	trandolapril		1			C0076891	TP(SM)	Substance (CHEM)
hypertension	typical_clinical_setting		0
hypertension	uncontrolled_hypertension		0
hypertension	uncontrolled_open-label		0
hypertension	unpublished_trials_we_included		0
hypertension	uric_acid		1			C0041980	TP(SM)	Substance (CHEM)
hypertension	used_to_extrapolate		0
hypertension	valsartan		1			C0216784	TP(SM)	Substance (CHEM)
hypertension	very_high_blood_pressure		0
hypertension	was_viewed_favorably		0
hypertension	water_loss		0
hypertension	weekly_SMS_messages	SMS = short message service	0
hypertension	weight_reduction		0
hypertension	with_enhanced_SOC	SOC = standard of care	0
hypertension	with_non-ST-segment_elevation_acute	Heart attacks can be classified by a measurement from the electrocardiogram (ECG) known as the ST segment	0
hypertension	with_other_antihypertensive		1			C0003364	TP(SM)	T121
hypertension	yellow-orange	yellow-orange vegetables [PMID:25248495]	1			C0042440	FP	Nutrition and Lifestyle
hypertension	Î²-adrenoceptor	beta-adrenergic receptors	1			C0034785	FP	Substance (CHEM)

## Sheet: Stage3 (X,Y) with Evidence
Target = x	UMLS CUI X for Target x	UMLS CUI Y for Candidate y as Tx	UMLS CUI Y for Candidate y as Tx mapped to SNOMED CT	Evidence-based category for (X,Y)	Observer O1: agree = 1	Observer O2: agree = 1	Evidence for (X,Y): quoted text	Evidence for (X,Y): reference	(X,Y) in UMLS MRREL	Observer O1: comment when disagreement	Observer O1: Evidence-based category for (X,Y) when disagreement	Observer O2: comment when disagreement	Observer O2: Evidence-based category for (X,Y) when disagreement
heart_failure	C0018801	C0001645	33252009|373254001	Tx with therapeutic effect	1	1	Interventions that have a proven beneficial impact on patient survival include ACE inhibitors, angiotensin receptor blockers, beta-blockers, aldosterone antagonists, hydralazine and nitrates, cardiac re-synchronisation therapy, and implantable cardioverter defibrillators.	Aug 2018, Source: BMJ Best Practice, http://bestpractice.bmj.com/topics/en-gb/61
heart_failure	C0018801	C0002007	372603003|346312000	Tx with therapeutic effect	1	1	Interventions that have a proven beneficial impact on patient survival include ACE inhibitors, angiotensin receptor blockers, beta-blockers, aldosterone antagonists, hydralazine and nitrates, cardiac re-synchronisation therapy, and implantable cardioverter defibrillators.	Aug 2018, Source: BMJ Best Practice, http://bestpractice.bmj.com/topics/en-gb/61
heart_failure	C0018801	C0002915	50697003	Tx ingredient	1	1	Anesthesia care for subcutaneous implantable cardioverter/defibrillator placement: a single-center experience. ... The study population consists of 73 patients who underwent S-ICD implantation. General anesthesia (n = 69, 95%) or conscious/deep sedation (n = 4, 5%) was used for device implantation.Subcutaneous implantable cardioverter defibrillator (S-ICD) is an alternative to transvenous ICD to …	2016, Source: J Clin Anesth., https://www.ncbi.nlm.nih.gov/pubmed/27185678|2017, Source: J Interv Card Electrophysiol., https://www.ncbi.nlm.nih.gov/pubmed/28536837
heart_failure	C0018801	C0003011		Tx ingredient	1	1	In patients with reduced LVEF, diuretics should always be used in combination with an ACE inhibitor (or angiotensin-II receptor antagonist), a beta-blocker, and an aldosterone antagonist.	Aug 2018, Source: BMJ Best Practice, http://bestpractice.bmj.com/topics/en-gb/61
heart_failure	C0018801	C0003015	41549009|372733002	Tx with therapeutic effect	1	1	Interventions that have a proven beneficial impact on patient survival include ACE inhibitors, angiotensin receptor blockers, beta-blockers, aldosterone antagonists, hydralazine and nitrates, cardiac re-synchronisation therapy, and implantable cardioverter defibrillators.	Aug 2018, Source: BMJ Best Practice, http://bestpractice.bmj.com/topics/en-gb/61
heart_failure	C0018801	C0003280	81839001|372862008	Tx with therapeutic effect	1	1	... oral anticoagulants are indicated in certain groups of patients with heart failure (e.g., patients with atrial fibrillation)...	Aug 2018, Source: BMJ Best Practice, http://bestpractice.bmj.com/topics/en-gb/61	UMLS Metathesaurus: MRREL 2019AA
heart_failure	C0018801	C0003364	1182007|372586001	Tx with therapeutic effect|Tx with unwanted or adverse effects (i.e. non-therapeutic)	1	1	The antihypertensive medicine doxazosin has been linked to an increased risk of heart failure. ... thiazide diuretics may be preferred in patients with hypertension, heart failure, and mild fluid retention because they confer more persistent antihypertensive effects. [Note: Thiazides and related diuretics are used in the management of hypertension]	Aug 2018, Source: BMJ Best Practice, http://bestpractice.bmj.com/topics/en-gb/61	UMLS Metathesaurus: MRREL 2019AA
heart_failure	C0018801	C0004147	87652004|387506000	Tx with unwanted or adverse effects (i.e. non-therapeutic)	1	1	Beta-blockers were not as good at preventing the number of deaths, strokes, and heart attacks as other classes of medicines such as diuretics, calcium-channel blockers, and renin-angiotensin system inhibitors. Most of these findings come from one type of beta-blocker called atenolol.	Jan 2017, Source: Cochrane Library, https://www.cochrane.org/CD002003/HTN_beta-blockers-hypertension	UMLS Metathesaurus: MRREL 2019AA
heart_failure	C0018801	C0006684	373304005|48698004	Tx with unwanted or adverse effects (i.e. non-therapeutic)	1	1	Calcium-channel blockers 1.6.3 Avoid verapamil, diltiazem and short-acting dihydropyridine agents in people who have heart failure with reduced ejection fraction.Heart failure/post-myocardial infarction: ... Calcium channel blockers, including amlodipine, should be used with caution in patients with congestive heart failure, as they may increase the risk of future cardiovascular events and mortal…	Sept 2018, Source: NICE, https://www.nice.org.uk/guidance/ng106|2019, Source: European Medicines Agency, https://www.ema.europa.eu/en/documents/product-information/amlodipine/valsartan-mylan-epar-product-information_en.pdf
heart_failure	C0018801	C0009010	96209002|372903001	Tx with unwanted or adverse effects (i.e. non-therapeutic)	1	1	Clomipramine hydrochloride Contra-indications: Acute porphyrias ; arrhythmias; during the manic phase of bipolar disorder; heart block; immediate recovery period after myocardial infarction [Note: Clomipramine is a tricyclic antidepressant]	2018, Source: NICE, https://bnf.nice.org.uk/drug/clomipramine-hydrochloride.html
heart_failure	C0018801	C0009429		Correlation (heart failure -> cardiotoxicity -> combined modality therapy)	1	1	A devastating side effect of some common cancer treatments is cardiotoxicity-principally heart failure. The risk of cardiotoxicity varies according to the type and intensity of cancer treatment. [Note: Combined modality therapy (CMT) utilizes chemotherapy plus consolidative radiotherapy (RT).]	2015, Source: BMC Cancer, https://www.ncbi.nlm.nih.gov/pmc/articles/PMC4427936/
heart_failure	C0018801	C0011331	225362009|108306002	Correlation (heart failure -> antiplatelet drugs -> (possibility of prolonged bleeding during and after invasive) dental procedures)	1	1	Aspirin is known to be helpful in patients with heart failure with normal (sinus) rhythm, whose heart arteries are narrowed. [Note: aspirin is the most common antiplatelet drug]Although there is a longstanding concern on the part of dental practitioners about the possibility of prolonged bleeding during and after invasive dental procedures on patients receiving antiplatelet drugs	Sep 2016, Source: Cochrane Library, https://www.cochrane.org/CD003333/VASC_antiplatelet-versus-anticoagulation-treatment-patients-heart-failure-sinus-rhythm|2007, Source: Journal of the American College of Cardiology, http://www.onlinejacc.org/content/49/6/734
heart_failure	C0018801	C0012315		Tx with therapeutic effect|Tx with unwanted or adverse effects (i.e. non-therapeutic)	1	1	Calcium-channel blockers 1.6.3 Avoid verapamil, diltiazem and short-acting dihydropyridine agents in people who have heart failure with reduced ejection fraction1.2.2.19 Amlodipine should be considered for the treatment of comorbid hypertension and/or angina in patients with heart failure, but verapamil, diltiazem or short-acting dihydropyridine agents should be avoided. [Note: Amlodipine is a lo…	Sept 2018, Source: NICE, https://www.nice.org.uk/guidance/ng106|2003, Source: NICE, https://www.nice.org.uk/guidance/ng106
heart_failure	C0018801	C0012798	30492008|372695000	Tx with therapeutic effect	1	1	...for example, a patient with NYHA class IV symptoms might have quick improvement to class III with diuretic therapy alone.	Aug 2018, Source: BMJ Best Practice, http://bestpractice.bmj.com/topics/en-gb/61
heart_failure	C0018801	C0012802	45518007|372747003	Tx with therapeutic effect	1	1	Diuretics: ...In resistant cases, loop diuretics should be combined with a thiazide diuretic (e.g., chlorothiazide, hydrochlorothiazide) or a thiazide-like diuretic (e.g., metolazone, indapamide).	Aug 2018, Source: BMJ Best Practice, http://bestpractice.bmj.com/topics/en-gb/61
heart_failure	C0018801	C0013227	410942007|105903003|373873005	General medical term	0	1
heart_failure	C0018801	C0020223	22696000|387125005	Tx with therapeutic effect	1	1	Interventions that have a proven beneficial impact on patient survival include ACE inhibitors, angiotensin receptor blockers, beta-blockers, aldosterone antagonists, hydralazine and nitrates, cardiac re-synchronisation therapy, and implantable cardioverter defibrillators.	Aug 2018, Source: BMJ Best Practice, http://bestpractice.bmj.com/topics/en-gb/61	UMLS Metathesaurus: MRREL 2019AA
heart_failure	C0018801	C0023690	70751009|129369009	Correlation (heart failure -> surgical animal models of heart failure -> Ligation of the coronary artery by a moistened band (large animals))	1	1	Surgical animal models of heart failure related to coronary heart disease. ... ... ... various techniques to induce myocardial ischemia and infarction: ... Ligation of the coronary artery by a moistened band (large animals) or thin suture (laboratory rodents).	2007, Source: Cardiovascular Research, https://doi.org/10.1016/j.cardiores.2006.11.026
heart_failure	C0018801	C0025598	109081006|372567009	Tx with unwanted or adverse effects (i.e. non-therapeutic)	1	1	metformin is contraindicated in diabetic patients receiving drug treatment for heart failure therapy	2003, Source: JAMA, https://jamanetwork.com/journals/jama/fullarticle/196850
heart_failure	C0018801	C0025741	84078002|373542000	Tx with uncertain therapeutic effect	1	1	Hypertension is associated with an increased risk of stroke, myocardial infarction and congestive heart failure. ... Methyldopa lowers blood pressure to varying degrees compared to placebo for patients with primary hypertension. Its effect on clinical outcomes, however, remains uncertain.	2009, Source: Cochrane Library, https://www.cochrane.org/CD003893/HTN_methyldopa-reduces-blood-pressure-in-people-with-high-blood-pressure
heart_failure	C0018801	C0032042		General medical term	1	1
heart_failure	C0018801	C0034538	312255008|125576007	Correlation (heart failure -> cardiac injury -> ionizing radiation)	1	1	Exposure of the heart to high doses of ionizing radiation has long been known to cause cardiac injury. ... More recent observations in human subjects suggest that ionizing radiation may have cardiovascular effects at lower doses than was previously thought.	2017, Source: Mutat Res., https://www.ncbi.nlm.nih.gov/pmc/articles/PMC5144922/
heart_failure	C0018801	C0034787	45648004	Tx ingredient	1	1	Interventions that have a proven beneficial impact on patient survival include ACE inhibitors, angiotensin receptor blockers, beta-blockers, aldosterone antagonists, hydralazine and nitrates, cardiac re-synchronisation therapy, and implantable cardioverter defibrillators	Aug 2018, Source: BMJ Best Practice, http://bestpractice.bmj.com/topics/en-gb/61
heart_failure	C0018801	C0053799	108547003|386868003	Tx with therapeutic effect	1	1	Treatment options: bisoprolol	Aug 2018, Source: BMJ Best Practice, http://bestpractice.bmj.com/topics/en-gb/61	UMLS Metathesaurus: MRREL 2019AA
heart_failure	C0018801	C0054836	108551001|386870007	Tx with therapeutic effect	1	1	Treatment options: carvedilol	Aug 2018, Source: BMJ Best Practice, http://bestpractice.bmj.com/topics/en-gb/61	UMLS Metathesaurus: MRREL 2019AA
heart_failure	C0018801	C0065374	108575001|386873009	Tx with therapeutic effect	1	1	Treatment options: lisinopril	Aug 2018, Source: BMJ Best Practice, http://bestpractice.bmj.com/topics/en-gb/61	UMLS Metathesaurus: MRREL 2019AA
heart_failure	C0018801	C0078944	241716000	Tx ingredient	1	1	Thoracic epidural versus intravenous patient-controlled analgesia after cardiac surgery... In elective cardiac surgery, thoracic epidural analgesia combined with general anesthesia followed by patient-controlled thoracic epidural analgesia offers no major advantage with respect to hospital length of stay, quality of recovery, or morbidity when compared with general anesthesia alone followed by to…	2006, Source: Anesthesiology, https://www.ncbi.nlm.nih.gov/pubmed/16394700
heart_failure	C0018801	C0162589	72506001	Tx ingredient	1	1	Interventions that have a proven beneficial impact on patient survival include ACE inhibitors, angiotensin receptor blockers, beta-blockers, aldosterone antagonists, hydralazine and nitrates, cardiac re-synchronisation therapy, and implantable cardioverter defibrillators.	Aug 2018, Source: BMJ Best Practice, http://bestpractice.bmj.com/topics/en-gb/61
heart_failure	C0018801	C0185014	51686005	Correlation (heart failure -> surgical animal models of heart failure -> Ligation of the coronary artery by a moistened band (large animals))	1	1	Surgical animal models of heart failure related to coronary heart disease. ... ... ... various techniques to induce myocardial ischemia and infarction: ... Ligation of the coronary artery by a moistened band (large animals) or thin suture (laboratory rodents).	2007, Source: Cardiovascular Research, https://doi.org/10.1016/j.cardiores.2006.11.026
heart_failure	C0018801	C0199648	344994008	Correlation (Heart failure -> right ventricular pacing -> cardiac resynchronization therapy)	1	1	Heart failure and right ventricular pacing - how to avoid the need for cardiac resynchronization therapy... Heart failure is a common finding in patients with pacemakers implanted for bradycardia, with cross-sectional and longitudinal studies contributing to the growing consensus that right ventricular pacing can cause adverse cardiac remodeling and left ventricular systolic dysfunction increasin…	2018, Source: Expert Rev Med Devices., https://www.ncbi.nlm.nih.gov/pubmed/30477355
heart_failure	C0018801	C0521942	96308008|372913009	Tx with therapeutic effect	1	1	Angiotensin-II receptor antagonists: Angiotensin-II receptor antagonists are considered a reasonable alternative to ACE inhibitors in patients with preserved or decreased LVEF who are intolerant of ACE inhibitors because of cough or angiooedema.	Aug 2018, Source: BMJ Best Practice, http://bestpractice.bmj.com/topics/en-gb/61
heart_failure	C0018801	C0543467	257556004|83578000|387713003	General medical term	1	1
heart_failure	C0018801	C1167956		Tx with therapeutic effect	1	1	Interventions that have a proven beneficial impact on patient survival include ACE inhibitors, angiotensin receptor blockers, beta-blockers, aldosterone antagonists, hydralazine and nitrates, cardiac re-synchronisation therapy, and implantable cardioverter defibrillators.	Aug 2018, Source: BMJ Best Practice, http://bestpractice.bmj.com/topics/en-gb/61
heart_failure	C0018801	C1257987	109086001|372568004	Tx with unwanted or adverse effects (i.e. non-therapeutic)	1	1	Thiazolidinediones (a class of drug used for the treatment of diabetes) have been associated with an increased risk of heart failure.	Aug 2018, Source: BMJ Best Practice, http://bestpractice.bmj.com/topics/en-gb/61
heart_failure	C0018801	C1444685	410572008	Correlation (intravitreal steroids -> Corticosteroids -> mineralocorticoid receptors (MR) antagonist -> heart failure)	1	1	Effect of dexamethasone intravitreal implant (Ozurdex) on corneal endothelium in retinal vein occlusion patients. ... ... ... Corticosteroids are widely used in ophthalmology for their anti-inflammatory, antipermeability and antifibrotic properties. ... Dexamethasone is a type of synthetic corticosteroid.Large randomized controlled trials (RALES, EPHESUS, and EMPHASIS) have demonstrated the unequ…	2018, Source: BMC Ophthalmol, https://www.ncbi.nlm.nih.gov/pmc/articles/PMC6122223/|2012, Source: Endocrinology, https://www.ncbi.nlm.nih.gov/pubmed/23125312
heart_failure	C0018801	C1514727		Tx with uncertain therapeutic effect	1	1	Effect of renin-angiotensin system inhibitors on mortality in heart failure with preserved ejection fraction... In conclusion, the present meta-analysis suggests the potential mortality benefit of RAS inhibitors in HFpEF, emphasizing the importance of conducting new well-designed RCTs.	2017, Source: Heart Fail Rev., https://www.ncbi.nlm.nih.gov/pubmed/28702858
heart_failure	C0018801	C1533734	416118004	General medical term	1	1
heart_failure	C0018801	C1628973	419875005	Tx with therapeutic effect	1	1	Treatment details overview: hydralazine + isosorbide dinitrate	Aug 2018, Source: BMJ Best Practice, http://bestpractice.bmj.com/topics/en-gb/61
heart_failure	C0018801	C1708063	708255002	General medical term	1	1
heart_failure	C0018801	C2936372		Tx with therapeutic effect	1	1	CRT combined with ICD decreased the risk of heart-failure events in relatively asymptomatic patients with a low ejection fraction and wide QRS complex. [Note: cardiac-resynchronization therapy (CRT); implantable cardioverterdefibrillator (ICD)]	2009, Source: The New England journal of medicine, https://www.nejm.org/doi/full/10.1056/NEJMoa0906431
heart_failure	C0018801	C3874742	704707009	Tx with therapeutic effect	1	1	Interventions that have a proven beneficial impact on patient survival include ACE inhibitors, angiotensin receptor blockers, beta-blockers, aldosterone antagonists, hydralazine and nitrates, cardiac re-synchronisation therapy, and implantable cardioverter defibrillators.	Aug 2018, Source: BMJ Best Practice, http://bestpractice.bmj.com/topics/en-gb/61
glaucoma	C0017601	C0002475	59240002|387331000	Tx with therapeutic effect	1	1	Antimetabolites are used during surgery to reduce postoperative scarring during wound healing. Two agents in common use are mitomycin C (MMC) and 5-Fluorouracil (5-FU).	2015, Source: Cochrane Database Syst Rev., https://www.ncbi.nlm.nih.gov/pubmed/26545176
glaucoma	C0017601	C0007389	54885007	Correlation (glaucoma -> cataract -> cataract surgery: cataract extraction)	1	1	Several techniques have been developed to treat glaucoma in patients concurrently undergoing cataract surgery.	Oct 2018, Source: BMJ Best Practice, https://bestpractice.bmj.com/topics/en-gb/373
glaucoma	C0017601	C0016360	3127006|387172005	Tx with therapeutic effect	1	1	Antimetabolites are used during surgery to reduce postoperative scarring during wound healing. Two agents in common use are mitomycin C (MMC) and 5-Fluorouracil (5-FU).	2015, Source: Cochrane Database Syst Rev., https://www.ncbi.nlm.nih.gov/pubmed/26545176
glaucoma	C0017601	C0022322	96138006|387559003	Correlation (glaucoma -> onchocerciasis -> ivermectin)	0	1	Onchocerciasis is a microfilarial disease that causes ocular disease and blindness. ... This study has shown a positive association between subclinical onchocerciasis and glaucoma.Available evidence on the effectiveness of doxycycline plus ivermectin compared with ivermectin alone in preventing and treating onchocerciasis is unclear.	2005, Source: Br J Ophthalmol., https://www.ncbi.nlm.nih.gov/pmc/articles/PMC1772729/|2016, Source: Cochrane Database Syst Rev, https://www.ncbi.nlm.nih.gov/pmc/articles/PMC5029467/			Potential Tx (under research and development)
glaucoma	C0017601	C0040574	231734003	Tx with therapeutic effect	1	1	Surgical intervention: ... The common surgical techniques are trabeculectomy or aqueous shunt.	Oct 2018, Source: BMJ Best Practice, https://bestpractice.bmj.com/topics/en-gb/373	UMLS Metathesaurus: MRREL 2019AA
glaucoma	C0017601	C0040576	82736000	Tx with therapeutic effect	1	1	Treatment guidelines: Trabeculotomy ab interno for open angle glaucoma	Oct 2018, Source: BMJ Best Practice, https://bestpractice.bmj.com/topics/en-gb/373
glaucoma	C0017601	C0197489	86077009	Tx with therapeutic effect	1	1	Surgical intervention: When medicine and laser fails or the patient is unable to comply, surgery is performed to create a new passageway for the drainage of aqueous humour.	Oct 2018, Source: BMJ Best Practice, https://bestpractice.bmj.com/topics/en-gb/373	UMLS Metathesaurus: MRREL 2019AA
glaucoma	C0017601	C0197726	13793006	Correlation (glaucoma -> cataract -> cataract surgery: extracapsular cataract extraction (ECCE))	1	1	Several techniques have been developed to treat glaucoma in patients concurrently undergoing cataract surgery.... two different techniques of lens removal in cataract surgery: manual small incision surgery (MSICS) and extracapsular cataract extraction (ECCE)	Oct 2018, Source: BMJ Best Practice, https://bestpractice.bmj.com/topics/en-gb/373 |2014, Source: Cochrane Database of Systematic Reviews, https://www.cochranelibrary.com/cdsr/doi/10.1002/14651858.CD008811.pub3/abstract
glaucoma	C0017601	C0242673		Tx with therapeutic effect	1	1	Filtering surgeries are frequently used for controlling intraocular pressure in glaucoma patients.	2016, Source: Open Ophthalmol J., https://www.ncbi.nlm.nih.gov/pmc/articles/PMC4780518/	UMLS Metathesaurus: MRREL 2019AA
glaucoma	C0017601	C0282545		Tx with therapeutic effect	1	1	There is growing evidence to support the fact that phacoemulsification alone or in combination with other glaucoma surgical procedures can be a helpful tool in glaucoma treatment.	2018, Source: Surv Ophthalmol., https://www.ncbi.nlm.nih.gov/pubmed/28887138
glaucoma	C0017601	C0395482	172485001	Tx with therapeutic effect	1	1	Laser trabeculoplasty is successful in lowering intraocular pressure for patients with open-angle glaucoma.	2011, Source: Ophthalmology, https://www.ncbi.nlm.nih.gov/pubmed/21849211
glaucoma	C0017601	C0398266	392230005|392231009	General medical term	1	1
glaucoma	C0017601	*C0522776*	103716009	Tx with therapeutic effect	1	1	A sustained IOP decrease of 1.5 mmHg can be expected after a phacoemulsification in patients with open-angle glaucoma. ... iStent and Trabectome combined with phacoemulsification can decrease the IOP with 3 to 5mmHg, with a low complication rate.	2012, Source: Bull Soc Belge Ophtalmol., https://www.ncbi.nlm.nih.gov/pubmed/22978183
glaucoma	C0017601	C0543467	257556004|83578000|387713003	General medical term	1	1
glaucoma	C0017601	*C0991568*	426684005	Tx with therapeutic effect	1	1	Topical ophthalmic therapy: Generally, medicines are started in the form of eye drops.	Oct 2018, Source: BMJ Best Practice, https://bestpractice.bmj.com/topics/en-gb/373
glaucoma	C0017601	*C1254351*		Tx with therapeutic effect|Tx with unwanted or adverse effects (i.e. non-therapeutic)	1	1	Although anti-scarring agents such as mitomycin-C (MMC) and 5-fluorouracil help prevent postsurgical scarring and improve glaucoma surgical outcome, they do so by causing widespread fibroblast cell death and apoptosis and are associated with severe and potentially blinding complications.	1999, Source: Glaucoma, https://iovs.arvojournals.org/article.aspx?articleid=2162050
glaucoma	C0017601	*C1690970*	419767009	Correlation (glaucoma -> cataract -> cataract surgery: manual small incision cataract surgery (MSICS))	1	1	Several techniques have been developed to treat glaucoma in patients concurrently undergoing cataract surgery.... two different techniques of lens removal in cataract surgery: manual small incision surgery (MSICS) and extracapsular cataract extraction (ECCE)	Oct 2018, Source: BMJ Best Practice, https://bestpractice.bmj.com/topics/en-gb/373|2014, Source: Cochrane Database of Systematic Reviews, https://www.cochranelibrary.com/cdsr/doi/10.1002/14651858.CD008811.pub3/abstract
glaucoma	C0017601	C2607955	256243004	Tx with therapeutic effect	1	1	Trabeculectomy with beta irradiation has a lower risk of surgical failure compared to trabeculectomy alone.	2012, Source: Cochrane Database Syst Rev., https://www.ncbi.nlm.nih.gov/pubmed/22696336
glaucoma	C0017601	C2939459	110473004	Correlation (glaucoma -> cataract -> cataract surgery)	1	1	Several techniques have been developed to treat glaucoma in patients concurrently undergoing cataract surgery.	Oct 2018, Source: BMJ Best Practice, https://bestpractice.bmj.com/topics/en-gb/373
CKD	C1561643	C0011946	108241001|265764009	Tx with therapeutic effect	1	1	Stage 2: The directed therapy is to continue to modify cardiovascular risk factors, but also estimate the rate of loss of kidney function to determine the eventual need for renal replacement therapy (i.e., dialysis, transplant).	Sept 2018, source: BMJ Best Practice, http://bestpractice.bmj.com/topics/en-gb/84
CKD	C1561643	C0019004	302497006	Tx with therapeutic effect	1	1	Stage 4: Patients need to be educated about renal replacement therapy such as haemodialysis, peritoneal dialysis, and kidney transplantation.	Sept 2018, source: BMJ Best Practice, http://bestpractice.bmj.com/topics/en-gb/84
CKD	C1561643	C0019014	233581009	Tx with therapeutic effect	1	1	Convective dialysis modalities (haemofiltration (HF), haemodiafiltration (HDF), and acetate-free biofiltration (AFB)) removed excess body fluid across the dialysis membrane with positive pressure and accumulated middle- and larger-size accumulated solutes more efficiently than haemodialysis (HD).	2015, Source: Cochrane Database Syst Rev., https://www.ncbi.nlm.nih.gov/pubmed/25993563
CKD	C1561643	C0022671	70536003	Tx with therapeutic effect	1	1	Stage 2: The directed therapy is to continue to modify cardiovascular risk factors, but also estimate the rate of loss of kidney function to determine the eventual need for renal replacement therapy (i.e., dialysis, transplant).	Sept 2018, source: BMJ Best Practice, http://bestpractice.bmj.com/topics/en-gb/84	UMLS Metathesaurus: MRREL 2019AA
CKD	C1561643	C0031139	71192002	Tx with therapeutic effect	1	1	Stage 4: Patients need to be educated about renal replacement therapy such as haemodialysis, peritoneal dialysis, and kidney transplantation. ... Stage 5 or with uraemia: Peritoneal dialysis is performed at home and is available to all patients.	Sept 2018, source: BMJ Best Practice, http://bestpractice.bmj.com/topics/en-gb/84
CKD	C1561643	C0162522	45595009	Correlation (CKD -> End Stage Renal Disease (ESRD) -> Laparoscopic Cholecystectomy (LC))	0	1	Chronic kidney disease (CKD) is progressive and will eventually lead to end-stage renal disease (ESRD) and the need for renal replacement therapy (i.e., dialysis, transplant).ESRD is an independent risk factor for increased mortality, intraoperative complications, mechanical wound complications, increased LOS, and cost for patients undergoing LC [Note: end-stage renal disease (ESRD); laparoscopic…	Sept 2018, source: BMJ Best Practice, http://bestpractice.bmj.com/topics/en-gb/84|2018, Source: Am Surg., https://www.ncbi.nlm.nih.gov/pubmed/29981632			Tx with unwanted or adverse effects (i.e. non-therapeutic)
CKD	C1561643	C0206058	274075007	General medical term	1	1
CKD	C1561643	C0206075	233586004	Tx with therapeutic effect	1	1	Hemodiafiltration (HDF) is a form of renal replacement therapy that utilizes convective in combination with diffusive clearance, which is used in standard hemodialysis.	Oct 2018, Source: UpToDate, https://www.uptodate.com/contents/chronic-intermittent-high-volume-hemodiafiltration
CKD	C1561643	C0376541		Tx with therapeutic effect	1	1	Stage 3a/3b: Treatment of anaemia with the use of erythropoietin-stimulating agents is recommended for patients with CKD after other causes of anaemia such as iron, vitamin B12, folate, or blood loss have been excluded.Recombinant human erythropoietin (RHuEPO) such as Epo alfa has proven efficacy in treating anemia in CKD patients.	Sept 2018, source: BMJ Best Practice, http://bestpractice.bmj.com/topics/en-gb/84|2014, Source: Int Urol Nephrol., https://www.ncbi.nlm.nih.gov/pmc/articles/PMC3932161/
CKD	C1561643	C0597409		Tx with therapeutic effect	1	1	Following primary graft failure, retransplantation is associated with significantly reduced mortality rates among Canadian end-stage renal disease patients.	2006, Source: Transplantation, https://www.ncbi.nlm.nih.gov/pubmed/16969291
diabetes	C0011849	C0017725	67079006|111138002	Tx ingredient	1	1	Selected glucose-lowering drugs reduce all-cause and cardiovascular mortality.	Jul 2018, Source: BMJ Best Practice, https://bestpractice.bmj.com/topics/en-gb/24
diabetes	C0011849	C0025598	109081006|372567009	Tx with therapeutic effect	1	1	Lifestyle changes plus metformin are initial antihyperglycaemic therapy for most patients.	Jul 2018, Source: BMJ Best Practice, https://bestpractice.bmj.com/topics/en-gb/24
diabetes	C0011849	C0038766	34012005|372711004|259552008	Tx with therapeutic effect	1	1	Related to treatment with insulin and/or insulin secretagogues (sulfonylureas or meglitinides), alone or in combination with other drugs.Antihyperglycaemic pharmacotherapy: initial considerations. ... Sulfonylurea: glimepiride, gliclazide, or glipizide; meglitinides (e.g., repaglinide, nateglinide) are an alternative	Jul 2018, Source: BMJ Best Practice, https://bestpractice.bmj.com/topics/en-gb/24|Jul 2018, Source: BMJ Best Practice, https://bestpractice.bmj.com/topics/en-gb/24
diabetes	C0011849	C0061355	43004008	Tx ingredient	1	1	Glucagon-like peptide-1 (GLP-1)-based therapies (eg, GLP-1 receptor agonists, dipeptidyl peptidase-4 (DPP-4) inhibitors) affect glucose control through several mechanisms, including enhancement of glucose-dependent insulin secretion, slowed gastric emptying, and reduction of postprandial glucagon and of food intake.The RCTs in the present analysis show that all GLP-1RAs improve glycaemic control,…	Oct 2018, Source: UpToDate, https://www.uptodate.com/contents/glucagon-like-peptide-1-receptor-agonists-for-the-treatment-of-type-2-diabetes-mellitus|2017, Source: Diabetes Obes Metab., https://www.ncbi.nlm.nih.gov/pubmed/27981757
diabetes	C0011849	C0167117	417734003|416859008	Tx with therapeutic effect	1	1	Antihyperglycaemic pharmacotherapy: initial considerations. ... Glucagon-like peptide-1 (GLP-1) agonist: liraglutide, exenatide, lixisenatide, semaglutide, or dulaglutide	Jul 2018, Source: BMJ Best Practice, https://bestpractice.bmj.com/topics/en-gb/24
diabetes	C0011849	C0650607	416303005	Tx with therapeutic effect	1	1	When 2- or 3-drug non-insulin regimens fail, basal insulin can be added.	Jul 2018, Source: BMJ Best Practice, https://bestpractice.bmj.com/topics/en-gb/24
diabetes	C0011849	C0935929	384953001	Tx with therapeutic effect	1	1	Many patients with poorly controlled type 2 diabetes mellitus (DM) receive, as initial insulin treatment, the addition of a basal formulation to an existing regimen of oral antidiabetic drug (OAD) therapy.	2006, Source: Clin Ther., https://www.ncbi.nlm.nih.gov/pubmed/17157113
diabetes	C0011849	C1456408	444907006|444828003	Tx with therapeutic effect	1	1	Antihyperglycaemic pharmacotherapy: initial considerations. ... Glucagon-like peptide-1 (GLP-1) agonist: liraglutide, exenatide, lixisenatide, semaglutide, or dulaglutide	Jul 2018, Source: BMJ Best Practice, https://bestpractice.bmj.com/topics/en-gb/24
diabetes	C0011849	C1827106	422403005|423837000	Tx with therapeutic effect	1	1	Antihyperglycaemic pharmacotherapy: initial considerations. ... Dipeptidyl peptidase-4 (DPP-4) inhibitor: sitagliptin, saxagliptin, linagliptin, or alogliptin	Jul 2018, Source: BMJ Best Practice, https://bestpractice.bmj.com/topics/en-gb/24
diabetes	C0011849	C2069057		Tx with therapeutic effect	1	1	Premixed insulins are an important tool for glycemic control in persons with diabetes.	2018, Source: Diabetes Ther., https://www.ncbi.nlm.nih.gov/pmc/articles/PMC6250631/
diabetes	C0011849	C2917359		Tx with therapeutic effect|Tx with unwanted or adverse effects (i.e. non-therapeutic)	1	1	The RCTs in the present analysis show that all GLP-1RAs improve glycaemic control, reduce body weight and increase the risk of adverse gastrointestinal symptoms compared with placebo	2017, Source: Diabetes Obes Metab., https://www.ncbi.nlm.nih.gov/pubmed/27981757
diabetes	C0011849	C3542461		Tx with therapeutic effect	1	1	Antihyperglycaemic pharmacotherapy: initial considerations. ... Sodium-glucose co-transporter 2 (SGLT2) inhibitor: canagliflozin, dapagliflozin, or empagliflozin	Jul 2018, Source: BMJ Best Practice, https://bestpractice.bmj.com/topics/en-gb/24
asthma	C0004096	C0001617	21568003|79440004	Tx with therapeutic effect	1	1	Regular treatment with an inhaled steroid reduces the frequency of symptoms (and the need for inhaled bronchodilators for symptom relief), improves quality of life, and decreases the risk of serious attacks. [Note: Inhaled steroids are also known as glucocorticoids or corticosteroids]	Apr 2018, Source: UpToDate, https://www.uptodate.com/contents/asthma-treatment-in-adolescents-and-adults-beyond-the-basics
asthma	C0004096	C0001644	349920008|373227004	Tx with therapeutic effect	1	1	Exercise-induced asthma: Other medications include long-acting beta-agonists used in combination with ICS, which can be used successfully for prevention of exercise induced asthma in patients with abnormal spirometry and/or more persistent symptoms.	Jun 2018, Source: BMJ Best Practice, http://bestpractice.bmj.com/topics/en-gb/44
asthma	C0004096	C0003385	26244009|372679000	Tx with therapeutic effect	1	1	improved lung function and some benefits relating to asthma control in those taking tiotropium [Note: tiotropium bromide is a long-acting muscarinic antagonist (LAMA)]	2016, Source: British guideline on the management of asthma, https://www.brit-thoracic.org.uk/document-library/clinical-information/asthma/btssign-asthma-guideline-2016/
asthma	C0004096	C0004905	116574000|1389007	Tx with therapeutic effect	1	1	Treatment options: beclometasone inhaled	Jun 2018, Source: BMJ Best Practice, http://bestpractice.bmj.com/topics/en-gb/44	UMLS Metathesaurus: MRREL 2019AA
asthma	C0004096	C0006280	372580007|353866001	Tx with therapeutic effect	1	1	Exercise-induced asthma: ... Sodium cromoglicate, nedocromil sodium, or a bronchodilator can be used immediately before exercise (or as rescue medication) until the full effect of ICS is realised.	Jun 2018, Source: BMJ Best Practice, http://bestpractice.bmj.com/topics/en-gb/44
asthma	C0004096	C0013136	26574002|387146001	Correlation (asthma -> long QT syndrome -> droperidol is contraindicated)	1	1	Asthma is a common problem in children for which there are well established management guidelines. Some patients, however, may also have long QT syndrome (LQTS), which is being increasingly recognised and may be as common as 1 in 2500....in people who have LQTS, the QT interval lasts longer than normal. [Note: long QT syndrome (LQTS)]Droperidol is contraindicated in patients with known or suspect…	2012, Source: Paediatric Respiratory Reviews, https://doi.org/10.1016/j.prrv.2011.02.003|2018, Source: US NIH, https://www.nhlbi.nih.gov/health-topics/long-qt-syndrome|2009, Source: WHO Essential Medicines and Health Products Information Portal, http://apps.who.int/medicinedocs/documents/s19536en/s19536en.pdf
asthma	C0004096	C0013227	410942007|105903003|373873005	General medical term	1	1
asthma	C0004096	C0015034		Tx with uncertain therapeutic effect	1	1	A great many Hispanics use ethnomedical therapies for asthma. ...Allopathic clinicians should ask Puerto Rican patients about their use of ethnomedical therapies for asthma to better understand their health beliefs and to integrate ethnomedical therapies with allopathic medicine.	2011, Source: Ann Fam Med., https://www.ncbi.nlm.nih.gov/pmc/articles/PMC3022046/
asthma	C0004096	C0016018	303960004|372742009	Tx with unwanted or adverse effects (i.e. non-therapeutic)	1	1	Aspirin exacerbated asthma (AEA) affects approximately 10% of the asthmatic population. [Note: aspirin is a fibrinolytic (a.k.a. thrombolytic) agent]	2018, Source: Gen Physiol Biophys., https://www.ncbi.nlm.nih.gov/pubmed/29956671
asthma	C0004096	C0019906	227598003	Tx with therapeutic effect	1	1	The ability of honey to act in reducing asthma-related symptoms or as a preventive agent to preclude the induction of asthma was showed.	2017, Source: Pharmacognosy Res., https://www.ncbi.nlm.nih.gov/pmc/articles/PMC5424551/
asthma	C0004096	C0021461	334980009|420317006	Tx ingredient	1	1	Inhaler devices are the major method for delivery of medications for asthma and COPD, but their effectiveness can be compromised if the patient uses the inhaler device incorrectly	Oct 2018, Source: UpToDate, https://www.uptodate.com/contents/the-use-of-inhaler-devices-in-adults
asthma	C0004096	C0027235	108624006|372518007	Tx with therapeutic effect	1	1	Complications: severe exacerbation ... Patient should be placed on oxygen, a continuous nebulised short-acting beta agonist (SABA) such as salbutamol or levosalbutamol (with or without ipratropium), hydration, an inhaled corticosteroid, IV magnesium	Jun 2018, Source: BMJ Best Practice, http://bestpractice.bmj.com/topics/en-gb/44
asthma	C0004096	C0030827	323389000|78507004	Tx with unwanted or adverse effects (i.e. non-therapeutic)	1	1	In terms of comorbidities, slightly less than one-third of the patients with penicillin allergy had asthma (30.6%) or allergic rhinitis (27.5%).	2014, Source: Allergy Asthma Proc., https://www.ncbi.nlm.nih.gov/pmc/articles/PMC4210656/
asthma	C0004096	C0033306	116614001|20249007	Correlation (Asthma or anaphylaxis -> progestogen hypersensitivity -> Rapid drug desensitization protocols)	1	1	Asthma or anaphylaxis PH can also present with asthma or anaphylaxis, with or without other cutaneous manifestations. ... Specific protocols: Rapid drug desensitization protocols are appropriate for immediate reactions (eg, urticaria, angioedema, asthma, and/or anaphylaxis). [Note: progestogen hypersensitivity (PH)]	Jan 2019, Source: UpToDate, https://www.uptodate.com/contents/progestogen-hypersensitivity
asthma	C0004096	C0038317	116566001	Tx with therapeutic effect	1	1	Regular treatment with an inhaled steroid reduces the frequency of symptoms (and the need for inhaled bronchodilators for symptom relief), improves quality of life, and decreases the risk of serious attacks.	Apr 2018, Source: UpToDate, https://www.uptodate.com/contents/asthma-treatment-in-adolescents-and-adults-beyond-the-basics
asthma	C0004096	C0054201	108622005|395726003	Tx with therapeutic effect	1	1	Treatment options: budesonide inhaled	Jun 2018, Source: BMJ Best Practice, http://bestpractice.bmj.com/topics/en-gb/44	UMLS Metathesaurus: MRREL 2019AA
asthma	C0004096	C0060657	386171009|414289007	Tx with therapeutic effect	1	1	Treatment options: formoterol inhaledBeta2-agonists have been characterised into those which directly activate the receptor (salbutamol/terbutaline), those which are taken up into a membrane depot (formoterol) and those which interact with a receptor-specific, auxiliary binding site (salmeterol).	Jun 2018, Source: BMJ Best Practice, http://bestpractice.bmj.com/topics/en-gb/44|2001, Source: Paediatr Respir Rev., https://www.ncbi.nlm.nih.gov/pubmed/16263481	UMLS Metathesaurus: MRREL 2019AA
asthma	C0004096	C0073992	108605008|372515005	Tx with therapeutic effect	1	1	Treatment options: salmeterol inhaledBeta2-agonists have been characterised into those which directly activate the receptor (salbutamol/terbutaline), those which are taken up into a membrane depot (formoterol) and those which interact with a receptor-specific, auxiliary binding site (salmeterol).	Jun 2018, Source: BMJ Best Practice, http://bestpractice.bmj.com/topics/en-gb/44|2001, Source: Paediatr Respir Rev., https://www.ncbi.nlm.nih.gov/pubmed/16263481	UMLS Metathesaurus: MRREL 2019AA
asthma	C0004096	C0082607	108632003|397192001	Tx with therapeutic effect	1	1	Treatment options: fluticasone propionate inhaled	Jun 2018, Source: BMJ Best Practice, http://bestpractice.bmj.com/topics/en-gb/44	UMLS Metathesaurus: MRREL 2019AA
asthma	C0004096	C0087111	277132007|276239002	General medical term	1	1
asthma	C0004096	C0117996	396064000	Tx with therapeutic effect	1	1	Treatment options: fluticasone propionate inhaled	Jun 2018, Source: BMJ Best Practice, http://bestpractice.bmj.com/topics/en-gb/44	UMLS Metathesaurus: MRREL 2019AA
asthma	C0004096	C0150763	226056003	Correlation (asthma -> sensory processing disorders (SPD) -> sensory profile of children with asthma)	0	1	Children with asthma may suffer from SPD. Our finding supports previous reports that suggest that the central nervous system is involved in the pathogenesis of atopic conditions. The sensory profile of children with asthma should be evaluated and treated as required. [Note: sensory hypersensitivity is one expression of sensory processing disorders (SPD)]	2014, Source: Acta Paediatr., https://www.ncbi.nlm.nih.gov/pubmed/25039931			Potential Tx (under research and development)
asthma	C0004096	C0194810	26294005	Correlation (exercise-induced asthma -> PDE-5 inhibitor -> first-line therapy for management of erectile dysfunction post-radical prostatectomy)	1	1	The first selective PDE-5 inhibitor introduced in the early 80s of the last century was zaprinast, which was proved to have moderate bronchodilator effects in exercise-induced asthma. [Note: phosphodiesterase enzyme 5 (PDE-5) inhibitors]Management of erectile dysfunction post-radical prostatectomy... Current treatment regimens rely on phosphodiesterase 5 inhibitors as a first-line therapy, with v…	2016, Source: Ann Med Health Sci Res., https://www.ncbi.nlm.nih.gov/pmc/articles/PMC4924486/|2015, Source: Res Rep Urol., https://www.ncbi.nlm.nih.gov/pmc/articles/PMC4348059/
asthma	C0004096	C0199176	169443000|360271000	Tx with therapeutic effect	1	1	Allergy testing is recommended for patients with persistent asthma requiring regular preventer therapy.	Jun 2018, Source: BMJ Best Practice, http://bestpractice.bmj.com/topics/en-gb/44
asthma	C0004096	C0213771	407730002|409169006	Tx with therapeutic effect	1	1	Addition of tiotropium to an ICS has been shown to improve symptoms and lung function in patients with inadequately controlled asthma.	Jun 2018, Source: BMJ Best Practice, http://bestpractice.bmj.com/topics/en-gb/44
asthma	C0004096	C0242896	14601000|373246003	Tx with uncertain therapeutic effect	1	0	Anticholinergic treatment is not necessary and may not be beneficial in milder asthma attacks or after stabilisation.	2016, Source: British guideline on the management of asthma, https://www.brit-thoracic.org.uk/document-library/clinical-information/asthma/btssign-asthma-guideline-2016/				tiotropium is an anticholinergic agent so shouldn't this be Tx with therapeutic effect	Tx with therapeutic effect
asthma	C0004096	C0258846		Tx ingredient	1	1	Allergic asthma is an example of an autoimmune condition where the pathophysiology of the disease is connected to an erroneous immune reaction to aeroallergen inhalation. This disease has been directly linked to Shh production in a murine model where pathway activation results in an over-abundance of conversion of naive T cells to Thelper 2 (Th2) cells. [Note: mammals have three ligands (Sonic He…	2017, Source: J Dev Biol., https://www.ncbi.nlm.nih.gov/pubmed/29214147
asthma	C0004096	C0354764		Tx with uncertain therapeutic effect	1	0	Anticholinergic treatment is not necessary and may not be beneficial in milder asthma attacks or after stabilisation.	2016, Source: British guideline on the management of asthma, https://www.brit-thoracic.org.uk/document-library/clinical-information/asthma/btssign-asthma-guideline-2016/	UMLS Metathesaurus: MRREL 2019AA			tiotropium is an anticholinergic agent so shouldn't this be Tx with therapeutic effect	Tx with therapeutic effect
asthma	C0004096	C0360055	372486003|108417002	Correlation (5-HT3-RAs -> corrected QT interval (QTc) prolongation -> asthma in children with long QT syndrome)	1	1	Even though both haloperidol and 5-HT3-RAs have been associated with corrected QT interval (QTc) prolongation, only haloperidol has received a &#39;black box&#39; warning in this regard.Normally the QT interval is about a third of each heartbeat cycle. However, in people who have LQTS, the QT interval lasts longer than normal.Asthma is a common problem in children for which there are well establi…	2017, Source: The American College of Clinical Pharmacology, https://doi.org/10.1002/jcph.999|2018, Source: US NIH, https://www.nhlbi.nih.gov/health-topics/long-qt-syndrome|2012, Source: Paediatric Respiratory Reviews, https://doi.org/10.1016/j.prrv.2011.02.003
asthma	C0004096	C0378466	108614003|386880006	Tx with therapeutic effect	1	1	Treatment options: zafirlukast	Jun 2018, Source: BMJ Best Practice, http://bestpractice.bmj.com/topics/en-gb/44	UMLS Metathesaurus: MRREL 2019AA
asthma	C0004096	C0595726	108616001|372517002	Tx with therapeutic effect	1	1	Step 2: mild persistent: ... Second-line options that can be used instead of a low-dose ICS are sodium cromoglicate or nedocromil, a leukotriene-receptor antagonist (LTRA), or theophylline. ... ... ... Exercise-induced asthma: ... Leukotriene receptor antagonists are also used to control exercise-induced asthma and provide 50% to 60% protection when given as tablets for up to 24 hours. [Note: Inh…	Jun 2018, Source: BMJ Best Practice, http://bestpractice.bmj.com/topics/en-gb/44
asthma	C0004096	C0751429		Correlation (asthma -> asthma care pathway -> reduce the hospitalisation cost for laparoscopic surgery for colorectal cancer)	1	1	Colorectal cancer (CRC) is the most common gastrointestinal malignancy. ... The operation strategy was divided into open surgery and laparoscopic surgery. ... Sylvester and George conducted an integrative review and found that the asthma care pathway for patient with asthma could reduce the hospitalisation cost.&#39;	2018, Source: BMJ Open., https://www.ncbi.nlm.nih.gov/pmc/articles/PMC6303600/
asthma	C0004096	C0812144	386352004	Correlation (asthmatic attacks -> patients with bronchial asthma -> epidural anesthesia)	1	1	Because the use of thoracic epidural anesthesia has raised concerns about asthmatic attacks resulting from sympathetic blockade, epidural anesthesia is contraindicated in patients with bronchial asthma. ... Although more studies are warranted, epidural anesthesia should be made available to patients with bronchial asthma.	2010, Source: the journal of japan society for clinical anesthesia, https://www.jstage.jst.go.jp/article/jjsca/30/1/30_1_151/_article/-char/en
asthma	C0004096	C0884980		Tx with uncertain therapeutic effect	1	0	Exercise-induced asthma: Sodium cromoglicate, nedocromil sodium, or a bronchodilator can be used immediately before exercise (or as rescue medication) until the full effect of ICS is realised. [Note: Inhaled corticosteroids (ICS)]	Jun 2018, Source: BMJ Best Practice, http://bestpractice.bmj.com/topics/en-gb/44				Is this not Tx with therapeutic effect?	Tx with therapeutic effect
asthma	C0004096	C1134681	385560009|385561008	Tx with uncertain therapeutic effect	1	1	In this pilot study, 4 weeks of bosentan did not improve FEV1, &beta;-agonist use, asthma symptom score, or asthma control test score in patients with poorly controlled asthma when compared with placebo. [Note: bosentan is an endothelin-1 receptor antagonist]	2013, Source: J Asthma., https://www.ncbi.nlm.nih.gov/pubmed/23363065
asthma	C0004096	C1272208	390878008	Tx ingredient	1	1	The adjustment of asthma therapy is based on asthma control, and follows a step-up/step-down algorithm to increase or reduce the medication	2016, Source: Wien Klin Wochenschr., https://www.ncbi.nlm.nih.gov/pmc/articles/PMC5010591/
asthma	C0004096	C1276807	413717007	Tx with therapeutic effect	1	1	The combination of formoterol and budesonide in one inhaler has made possible a single inhaler for both prevention and relief of symptoms (single inhaler therapy or SiT). ... Single inhaler therapy has now been demonstrated to reduce exacerbations requiring oral corticosteroids against current best practice strategies and against a fixed higher dose of inhaled steroids.	2013, Source: Cochrane Database Syst Rev., https://www.ncbi.nlm.nih.gov/pubmed/23633340
asthma	C0004096	C1306772	425812008	Tx with uncertain therapeutic effect	1	0	Tiotropium bromide: A review of RCTs in adults taking tiotropium bromide, a long-acting muscarinic antagonist (LAMA), in addition to ICS plus LABA compared with ICS plus LABA, reported fewer asthma exacerbations (although results were inconclusive), improved lung function and some benefits relating to asthma control in those taking tiotropium, but no improvement in quality of life. Evidence relat…	2016, Source: British guideline on the management of asthma, https://www.brit-thoracic.org.uk/document-library/clinical-information/asthma/btssign-asthma-guideline-2016/				tiotropium is listed as a Tx with therapeutic effect earlier	Tx with therapeutic effect
asthma	C0004096	C1511497		Tx with therapeutic effect	1	1	Nebulized or intravenous magnesium sulphate, intravenous aminophylline, intravenous &beta;2-agonists, and subcutaneous or intravenous epinephrine are additional therapies.	2013, Source: British Journal of Anaesthesia, https://academic.oup.com/bja/article/110/2/183/227690
asthma	C0004096	C1622832		Tx with therapeutic effect	1	1	Different combinations of inhaled steroids and long-acting beta-agonists for chronic asthma (fluticasone/salmeterol versus budesonide/formoterol). ... lung function and rescue medication use were similar between the treatments.	2011, Source: Cochrane Database Syst Rev., https://www.cochrane.org/CD004106/AIRWAYS_different-combinations-of-inhaled-steroids-and-long-acting-beta-agonists-for-chronic-asthma-fluticasonesalmeterol-versus-budesonideformoterol
asthma	C0004096	C1722260	703740005|702801003	Tx with unwanted or adverse effects (i.e. non-therapeutic)	1	1	Indacaterol Cautions: Potentially serious hypokalaemia may result from beta2 agonist therapy. Particular caution is required in severe asthma, because this effect may be potentiated by concomitant treatment with theophylline and its derivatives, corticosteroids, diuretics, and by hypoxia.	2018 , Source: NICE, https://bnf.nice.org.uk/drug/indacaterol.html	UMLS Metathesaurus: MRREL 2019AA
asthma	C0004096	C1963862		Correlation (asthma -> bronchospasm -> spinal anaesthesia)	1	1	Our case shows that although spinal anaesthesia is considered safe for patients with respiratory disease, specifically in asthmatic patients there is a possibility of bronchospasm in susceptible patients.	2016, Source: Colombian Journal of Anesthesiology, https://www.sciencedirect.com/science/article/pii/S2256208716000080
asthma	C0004096	C2699287		Potential Tx (under research and development)	1	1	Senicapoc Drug Indication: Investigated for use/treatment in anemia (sickle cell) and asthma.	Feb 2019, Source: PubChem, https://pubchem.ncbi.nlm.nih.gov/compound/Senicapoc
asthma	C0004096	C2699757	703923006|703921008	Tx with unwanted or adverse effects (i.e. non-therapeutic)	1	1	Duaklir Genuair contains two bronchodilators: aclidinium is a long-acting muscarinic antagonist (also known as an anticholinergic) and formoterol is a long-acting &beta;2-adrenergic agonist. ... Special warnings and precautions for use in Asthma: Duaklir Genuair should not be used in asthma;	Mar 2018, Source: electronic Medicines Compendium (eMC), https://www.medicines.org.uk/emc/product/3562/smpc
asthma	C0004096	C2825233		Tx with uncertain therapeutic effect	1	0	Systemic corticosteroid therapy is central to the management of acute asthma. [Note: Corticosteroids are also known as glucocorticosteroids, glucocorticoids or just steroids]	2003, Source: Cochrane Database Syst Rev., https://www.ncbi.nlm.nih.gov/pubmed/12917930				should this not be Tx with therapeutic effect?	Tx with therapeutic effect
asthma	C0004096	C2936789		Tx with therapeutic effect|Tx with unwanted or adverse effects (i.e. non-therapeutic)	1	0	Step 3: moderate persistent: ... LABA monotherapy should not be given in asthma due to the risk of serious asthma-related events (asthma-related death, intubation, and hospitalisation). ... Second-line alternatives to either increasing the ICS dose or adding an LABA are to combine a low-dose ICS with either an LTRA, theophylline, or zileuton. [Note: Long-acting beta agonists (LABA); Inhaled corti…	Jun 2018, Source: BMJ Best Practice, http://bestpractice.bmj.com/topics/en-gb/44				It source says it should not be used alone rather than it has unwanted effects.	Tx with therapeutic effect
asthma	C0004096	C2987634		Tx with therapeutic effect	1	1	Beta agonists in asthma... Beta adrenergic drugs are the most potent bronchodilators currently approved for clinical use in asthma and obstructive lung disease	Oct 2018, Source: UpToDate, https://www.uptodate.com/contents/beta-agonists-in-asthma-acute-administration-and-prophylactic-use
asthma	C0004096	C3537183		Tx with therapeutic effect	1	1	Exercise-induced asthma: Leukotriene receptor antagonists are also used to control exercise-induced asthma and provide 50% to 60% protection when given as tablets for up to 24 hours	Jun 2018, Source: BMJ Best Practice, http://bestpractice.bmj.com/topics/en-gb/44
asthma	C0004096	C4020618		Tx with therapeutic effect	1	1	As monotherapy, inhaled corticosteroids display superior efficacy to anti-leukotrienes in adults and children with persistent asthma; the superiority is particularly marked in patients with moderate airway obstruction. On the basis of efficacy, the results support the current guidelines&#39; recommendation that inhaled corticosteroids remain the preferred monotherapy.	2012, Source: Cochrane Database Syst Rev., https://www.ncbi.nlm.nih.gov/pmc/articles/PMC4164381/
epilepsy	C0014544	C0000970	90332006|387517004	Correlation (epilepsy -> Lamotrigine: potential drugdrug interaction -> Paracetamol)	1	1	Lamotrigine is an anti-epileptic drug (AED)... Paracetamol statistically significantly induced steady-state lamotrigine glucuronidation, resulting in a 20% decrease in total systemic exposure and a 25% decrease in trough value of lamotrigine. [Note: paracetamol (acetaminophen)]	2015, Source: Br J Clin Pharmacol, https://bpspubs.onlinelibrary.wiley.com/doi/pdf/10.1111/bcp.12840
epilepsy	C0014544	C0002911	27372005	Correlation (epilepsy -> systemic local anesthetic toxicity -> perioperative and postoperative complications)	1	1	Systemic local anesthetic toxicity is a potential complication in patients undergoing regional anesthesia, particularly during procedures requiring large doses of local anesthetic, such as epidurals, caudals, and peripheral nerve blocks. ... We conclude that majority of seizures occurring in the perioperative period in patients with a preexisting seizure disorder are likely related to the patient…	2009, Source: Anesth Analg., https://www.ncbi.nlm.nih.gov/pubmed/19535721|2017, Source: Health Serv Insights., https://www.ncbi.nlm.nih.gov/pmc/articles/PMC5470849/
epilepsy	C0014544	C0003015	41549009|372733002	Correlation (antihypertensive drugs: angiotensin-converting enzyme (ACE) inhibitors -> anticonvulsant-like activity (based on experimental data))	1	1	Experimental data show that some angiotensin-converting enzyme (ACE) inhibitors and angiotensin AT(1) receptor antagonists that are normally used as antihypertensive drugs can exert anticonvulsant-like activity against audiogenic seizures. ... The current study indicates that captopril decreases PTZ-evoked seizures in mice, which is an animal model of myoclonic convulsions. [Note: angiotensin-con…	2015, Source: Neurol Sci., https://www.ncbi.nlm.nih.gov/pubmed/25573423
epilepsy	C0014544	C0003290	33219003|373253007	Tx with unwanted or adverse effects (i.e. non-therapeutic)	1	1	Tricyclic antidepressants (TCAs) should be used cautiously in patients with epilepsy and reserved for patients who poorly respond to or are intolerant of other antidepressants. Where a TCA is needed, doxepin is possibly of lowest risk and therefore the agent of choice within this group.	2016, Source: NHS Specialist Pharmacy Service, https://www.sps.nhs.uk/articles/what-is-the-most-appropriate-antidepressant-to-use-in-patients-with-epilepsy/
epilepsy	C0014544	C0003299		Tx with therapeutic effect	1	1	In the case of an unconfirmed epilepsy syndrome, a broad-spectrum anticonvulsant is warranted: for example, valproic acid, lamotrigine, topiramate, zonisamide, and levetiracetam. These medications have been shown to be effective across multiple types of epilepsy. [Note: antiepileptic drugs (AEDs) are also known as anticonvulsant drugs]	Oct 2018, Source: BMJ Best Practice, http://bestpractice.bmj.com/topics/en-gb/543
epilepsy	C0014544	C0006949	40820003|387222003	Tx with unwanted or adverse effects (i.e. non-therapeutic)	1	1	Carbamazepine: should be used cautiously if there is suspicion of generalised-onset epilepsy syndrome.	Oct 2018, Source: BMJ Best Practice, http://bestpractice.bmj.com/topics/en-gb/543
epilepsy	C0014544	C0007974	350075001|372627001	Correlation (Deferasirox (Oral Iron Chelator) -> drug-drug interaction -> carbamazepine (used to treat epilepsy))	1	1	Oral Iron Chelators (Deferiprone and Deferasirox)Deferasirox (EXJADE package leaflet: Information for the user). ... Tell your doctor or pharmacist if you are taking, have recently taken or might take any other medicines. This includes in particular: ...phenytoin, phenobarbital, carbamazepine (used to treat epilepsy)	2010, Source: WHO, http://www.who.int/selection_medicines/committees/expert/18/applications/OralIronChelators.pdf|2018, Source: electronic Medicines Compendium (eMC), https://www.medicines.org.uk/emc/files/pil.4329.pdf
epilepsy	C0014544	C0009011	69708003|387383007	Tx with uncertain therapeutic effect	1	1	Clonazepam add-on therapy for refractory epilepsy in adults and children. ...There is no evidence from double-blind randomised controlled trials for or against the use of clonazepam as an add-on therapy for adults and children with refractory focal or generalised onset epileptic seizures.	May 2018, Source: Cochrane Database Syst Rev., https://www.ncbi.nlm.nih.gov/pubmed/29717488
epilepsy	C0014544	C0009953	231078002	Tx with unwanted or adverse effects (i.e. non-therapeutic)	1	1	Electro convulsive therapy (ECT) induced status epilepticus is known to occur in patients undergoing ECT. Its recognition and management under general anesthesia are of paramount importance; otherwise it may endanger the life of the individual.	2013, Source: Indian J Psychol Med., https://www.ncbi.nlm.nih.gov/pmc/articles/PMC3701370/
epilepsy	C0014544	C0011079	36777000|129317004	Correlation (Professional debridement (periodontal therapy) -> gingival overgrowth induced by medications -> phenytoin (used to control epilepsy))	0	1	Professional debridement with scaling and root planing has been shown to offer some relief in gingival overgrowth patients.Gingival overgrowth can be induced by irritation, plaque, calculus, repeated friction or trauma, and by an increasing number of medications. Examples of such medications include; calcium channel blockers used in the treatment of hypertension (e.g. amlodipine, nifedipine), cic…	2014, Source: J Indian Soc Periodontol., https://www.ncbi.nlm.nih.gov/pmc/articles/PMC4095622/|2016, Source: Britsh Society of Periodontology, http://www.bsperio.org.uk/publications/good_practitioners_guide_2016.pdf			Tx with unwanted or adverse effects (i.e. non-therapeutic)
epilepsy	C0014544	C0013218		Tx with uncertain therapeutic effect	1	1	Combining antiepileptic drugs Rational polytherapy?. ...The global introduction of 14 new antiepileptic drugs (AEDs) over the past 20 years as adjunctive treatment in refractory epilepsy has triggered an increased interest in optimising combination therapy.	2011, Source: Seizure - European Journal of Epilepsy, https://doi.org/10.1016/j.seizure.2011.01.004
epilepsy	C0014544	C0013227	410942007|105903003|373873005	General medical term	1	1
epilepsy	C0014544	C0015011	126097006|15432003	Correlation (oral contraceptives (OCs) -> Ethinyl estradiol (EE) -> EE treatment significantly accelerated the rate of epileptogenesis (animal model))	1	1	oral contraceptives (OCs) are widely used by many women with epilepsy ... Ethinyl estradiol (EE) is the primary component of OC pills. ... Animals were stimulated daily with or without EE until generalized stage 5 seizures were elicited. EE treatment significantly accelerated the rate of epileptogenesis. ... Collectively, these results are consistent with moderate proconvulsant-like activity of E…	2016, Source: Epilepsy Res., https://www.ncbi.nlm.nih.gov/pmc/articles/PMC4771519/
epilepsy	C0014544	C0015043	44790008|387244008	Tx with therapeutic effect	1	1	Genetic generalised epilepsies: Ethosuximide has been used for absence seizures in children for many decades and has been shown to have comparable efficacy to sodium valproate in this epilepsy type.	2018, Source: SIGN (Scottish Intercollegiate Guidelines Network) Diagnosis and management of epilepsy in adults, https://www.sign.ac.uk/sign-143-diagnosis-and-management-of-epilepsy-in-adults.html	UMLS Metathesaurus: MRREL 2019AA
epilepsy	C0014544	C0016143	386308007	Correlation (humanitarian emergencies -> mental health: epilepsy -> psychological first aid / brief psychotherapy)	1	1	in a context of limited access to health care, patients with mental health or neurological disorders not directly linked to the conflict, such as psychosis or epilepsy, may be neglected by vertical interventions related to the conflict or natural disaster. ... Brief psychotherapy sessions provided at primary level during emergencies can potentially improve patients&#39; symptoms of distress.	2011, Source: Confl Health., https://www.ncbi.nlm.nih.gov/pmc/articles/PMC3060114/
epilepsy	C0014544	C0016365	53640004|372767007	Tx with unwanted or adverse effects (i.e. non-therapeutic)	1	1	The most frequently prescribed antidepressant was citalopram with 1,023,255 (31.5 %) prescriptions, followed by fluoxetine with 778,285 (23.9 %) prescriptions. ... Risk of epilepsy/seizures is significantly increased for all classes of antidepressant.	2015, Source: BMC Psychiatry., https://www.ncbi.nlm.nih.gov/pmc/articles/PMC4683813/
epilepsy	C0014544	C0021186	74213004|387419003	Correlation (diuretic drugs: indapamide -> anticonvulsant effects (animal model))	1	1	Accumulating evidence indicates that some diuretic drugs (with a well-established position in the treatment of arterial hypertension) also possess anticonvulsant properties in various experimental models of epilepsy. ... The studied diuretics can be arranged with respect to their anticonvulsant potency in the MEST test as follows: indapamide > amiloride > hydrochlorothiazide. No anticonvulsant ef…	2018, Source: Adv Clin Exp Med., https://www.ncbi.nlm.nih.gov/pubmed/29558036
epilepsy	C0014544	C0023688		Correlation (ligand shell -> nanoparticle chemistry -> drug-loaded nanoparticles to improve the efficacy of AEDs)	1	1	Aspects of nanoparticle chemistry which may affect thermal dissipation include the hydrodynamic diameter of the particle, the oxidation state and related magnetism of the core, and the chemical nature of the ligand shell.To improve the efficacy of AEDs, new drug delivery strategies are being developed; these methods fall into the three main categories: drug modification, bloodbrain barrier modifi…	2014, Source: Nanoscale, https://www.ncbi.nlm.nih.gov/pubmed/24962620|2009, Source: Neurotherapeutics, https://www.ncbi.nlm.nih.gov/pmc/articles/PMC2673491/
epilepsy	C0014544	C0023870	321719003|85899009	Tx with therapeutic effect|Tx with unwanted or adverse effects (i.e. non-therapeutic)	1	1	Administration of lithium in epileptics has a secondary place because of its known association with encephalopathy especially when used in combination with carbamazepine. ... Lithium can be a second-line alternative treatment and may prove useful when part of an augmentation strategy.	2005, Source: J Neuropsychiatry Clin Neurosci, https://www.ncbi.nlm.nih.gov/pubmed/15746479
epilepsy	C0014544	C0024002	19225000|387106007	Tx with therapeutic effect	1	1	Status epilepticus: ... Benzodiazepines, particularly lorazepam and diazepam, have been shown effective for the termination of status epilepticus. Lorazepam has a stronger potency than diazepam, and is generally recommended.	Oct 2018, Source: BMJ Best Practice, http://bestpractice.bmj.com/topics/en-gb/543
epilepsy	C0014544	C0031412	51073002|373505007	Tx with unwanted or adverse effects (i.e. non-therapeutic)	1	1	Older medications such as phenytoin, valproic acid, and phenobarbital are proven efficacious choices; however, their side-effect and toxicity profiles are significant issues for a number of patients.	Oct 2018, Source: BMJ Best Practice, http://bestpractice.bmj.com/topics/en-gb/543
epilepsy	C0014544	C0031507	40556005|387220006	Tx with unwanted or adverse effects (i.e. non-therapeutic)	1	1	Phenytoin: should be used cautiously if there is suspicion of generalised-onset epilepsy syndrome.	Oct 2018, Source: BMJ Best Practice, http://bestpractice.bmj.com/topics/en-gb/543	UMLS Metathesaurus: MRREL 2019AA
epilepsy	C0014544	C0032042		General medical term	1	1
epilepsy	C0014544	C0033487	74674007|387423006	Tx with therapeutic effect	1	1	Status epilepticus: ... Refractory status epilepticus can be treated with IV valproic acid, levetiracetam, propofol, midazolam, or pentobarbital, but there is no consensus on the use of these therapies.	Oct 2018, Source: BMJ Best Practice, http://bestpractice.bmj.com/topics/en-gb/543
epilepsy	C0014544	C0037567	387481005	Tx with therapeutic effect	1	1	One 2017 Cochrane review supports the use of sodium valproate as firstline treatment for individuals with GTCSs (with or without other generalised seizure types) and the use of lamotrigine and levetiracetam as suitable alternatives, particularly for those of childbearing potential for whom sodium valproate may not be an appropriate therapy due to teratogenicity.	Oct 2018, Source: BMJ Best Practice, http://bestpractice.bmj.com/topics/en-gb/543	UMLS Metathesaurus: MRREL 2019AA
epilepsy	C0014544	C0040615	10784006|372482001	Correlation (Antipsychotic drugs (APs) -> risk of epileptic seizure)	1	1	Most neuroleptics can lower seizure threshold and increase the chance of seizure occurrence.	2015, Source: Neurotherapeutics, https://www.ncbi.nlm.nih.gov/pmc/articles/PMC4322085/
epilepsy	C0014544	C0040654	432061000124105|229559001	Tx with unwanted or adverse effects (i.e. non-therapeutic)	1	1	Transcutaneous electrical nerve stimulation (TENS) is a method of pain relief involving the use of a mild electrical current. ... TENS isn&#39;t safe for everyone to use. Don&#39;t use it without first seeking medical advice if: you have epilepsy or a heart problem.	Aug 2018, Source: NHS, https://www.nhs.uk/conditions/transcutaneous-electrical-nerve-stimulation-tens/
epilepsy	C0014544	C0042313	42082003|372735009	Correlation (methicillin-resistant Staphylococcus aureus (MRSA) -> vancomycin -> epileptogenic activity)	1	1	The present study was undertaken to clarify the epileptogenic activity induced by intracerebroventricular injection (i.c.v.) of antibiotics effective in methicillin-resistant Staphylococcus aureus (MRSA) in chronically electrode implanted rats. ... it can be concluded that vancomycin may be safety on epileptogenic activity used for the clinical purpose of infections caused by MRSA.	2006, Source: Biol Pharm Bull., https://www.ncbi.nlm.nih.gov/pubmed/17015947
epilepsy	C0014544	C0042397	8571001|372881000	Tx with unwanted or adverse effects (i.e. non-therapeutic)	1	1	Third-line antiepileptic drug therapies with sedating or anesthetic effects predicted poor outcome and death in status epilepticus. Hypotension requiring vasopressor therapy and duration of mechanical ventilation induced by these agents may be contributing factors, especially when pentobarbital is used.	2012, Source: Crit Care Med., https://www.ncbi.nlm.nih.gov/pubmed/22732291
epilepsy	C0014544	C0043143	58938008	Tx ingredient	0	1	Introduction of a new NHS electric-powered indoor/outdoor chair (EPIOC) service: benefits, risks and implications for prescribers. ... Be medically fit to control a powered wheelchair indoors and outdoors: Free from conditions causing loss of consciousness or epileptic seizures in waking hours for the last year (subject to medical review)	2000, Source: Clinical Rehabilitation, https://doi.org/10.1191/0269215500cr376oa			Correlation
epilepsy	C0014544	C0048044	310283001|322976008	Tx with unwanted or adverse effects (i.e. non-therapeutic)	1	1	Drug-resistant focal epilepsy: Patients being treated with vigabatrin should have specific and careful monitoring by opthalmologists because of the risk of developing concentric visual field defects.	2018, Source: SIGN (Scottish Intercollegiate Guidelines Network) Diagnosis and management of epilepsy in adults, https://www.sign.ac.uk/sign-143-diagnosis-and-management-of-epilepsy-in-adults.html	UMLS Metathesaurus: MRREL 2019AA
epilepsy	C0014544	C0055891	96236000|387572002	Tx with therapeutic effect	1	1	Patients who fail second-line therapy: A review of adjunctive clobazam (with carbamazepine or other first-line drugs) found that it might reduce seizure frequency, but the evidence was less good for generalised than for partial-onset seizures.Drug-resistant focal epilepsy: Evidence for treatment with clobazam was limited with one systematic review reporting that it may reduce seizure frequency.	Oct 2018, Source: BMJ Best Practice, http://bestpractice.bmj.com/topics/en-gb/543|2018, Source: SIGN (Scottish Intercollegiate Guidelines Network) Diagnosis and management of epilepsy in adults, https://www.sign.ac.uk/sign-143-diagnosis-and-management-of-epilepsy-in-adults.html
epilepsy	C0014544	C0060926	108402001|386845007	Tx with therapeutic effect	1	1	Gabapentin: felt to be less effective than most anticonvulsant drugs, but has been supported in the literature for focal seizures.	Oct 2018, Source: BMJ Best Practice, http://bestpractice.bmj.com/topics/en-gb/543	UMLS Metathesaurus: MRREL 2019AA
epilepsy	C0014544	C0064636	96195007|387562000	Tx with therapeutic effect	1	1	Lamotrigine: newer agents carry the benefits of improved side-effect profiles and fewer drug-drug interactions.	Oct 2018, Source: BMJ Best Practice, http://bestpractice.bmj.com/topics/en-gb/543	UMLS Metathesaurus: MRREL 2019AA
epilepsy	C0014544	C0069751	116511002|387025007	Tx with unwanted or adverse effects (i.e. non-therapeutic)	1	1	Oxcarbazepine: should be used cautiously if there is suspicion of generalised-onset epilepsy syndrome.	Oct 2018, Source: BMJ Best Practice, http://bestpractice.bmj.com/topics/en-gb/543	UMLS Metathesaurus: MRREL 2019AA
epilepsy	C0014544	C0071081		Correlation (pinaverium -> irritable bowel syndrome (IBS) -> risk of developing epilepsy)	1	1	Pinaverium improves motility disorders and consequently reduces stool problems in IBS patients. [Note: irritable bowel syndrome (IBS)]This population-based cohort study revealed that IBS increases the risk of developing epilepsy. However, IBS may be less influential than other risk factors. [Note: irritable bowel syndrome (IBS)]	2014, Source: World J Gastroenterol., https://www.ncbi.nlm.nih.gov/pmc/articles/PMC4033443/|2015, Source: Medicine (Baltimore), https://www.ncbi.nlm.nih.gov/pmc/articles/PMC4616652/
epilepsy	C0014544	C0072027	418752001	Correlation (Procalcitonin -> risk stratification: course of SE)	1	1	Serum PCT levels measured at SE onset are independently associated with unfavorable outcome but do not predict the emergence of infections during SE. Procalcitonin may increase the predictive value of clinical scoring systems allowing for rapid risk stratification early in the course of SE. [Note: procalcitonin (PCT); status epilepticus (SE)]	2015, Source: Crit Care., https://www.ncbi.nlm.nih.gov/pmc/articles/PMC4598971/
epilepsy	C0014544	C0076736	261250004	Tx ingredient	1	1	Novel Techniques in Epilepsy Management: Venous Pacing and Capture of Electrical Activity in the Primate Cortex. ... the novel basket catheter, composed of Nitinol, consists of eight 1 mm long, 90% Platinum/10% Iridium electrodes. [Note: nickeltitanium (NiTi) also known as Nitinol]	2017, Source: J Neurol Neurophysiol., https://www.ncbi.nlm.nih.gov/pmc/articles/PMC4946343/
epilepsy	C0014544	C0076829	108400009|386844006	Tx with therapeutic effect	1	1	Topiramate: newer agents carry the benefits of improved side-effect profiles and fewer drug-drug interactions.	Oct 2018, Source: BMJ Best Practice, http://bestpractice.bmj.com/topics/en-gb/543	UMLS Metathesaurus: MRREL 2019AA
epilepsy	C0014544	C0078844	398762003|125693002	Tx with therapeutic effect	1	1	Zonisamide is not as well supported through clinical trials, but is likely to be a reasonable option for first line therapy.	Oct 2018, Source: BMJ Best Practice, http://bestpractice.bmj.com/topics/en-gb/543	UMLS Metathesaurus: MRREL 2019AA
epilepsy	C0014544	C0080356	67477004|372812003	Tx with therapeutic effect|Tx with unwanted or adverse effects (i.e. non-therapeutic)	1	1	In the case of an unconfirmed epilepsy syndrome, a broad-spectrum anticonvulsant is warranted: for example, valproic acid, lamotrigine, topiramate, zonisamide, and levetiracetam. These medications have been shown to be effective across multiple types of epilepsy. ... Valproic acid: in 2018 the European Medicines Agency (EMA) finalised a review of valproate and its analogues recommending that thes…	Oct 2018, Source: BMJ Best Practice, http://bestpractice.bmj.com/topics/en-gb/543	UMLS Metathesaurus: MRREL 2019AA
epilepsy	C0014544	C0087111	277132007|276239002	General medical term	1	1
epilepsy	C0014544	C0204592	68852009	Tx with therapeutic effect|Tx with unwanted or adverse effects (i.e. non-therapeutic)	1	1	Administration of lithium in epileptics has a secondary place because of its known association with encephalopathy especially when used in combination with carbamazepine. ... Lithium can be a second-line alternative treatment and may prove useful when part of an augmentation strategy.	2005, Source: J Neuropsychiatry Clin Neurosci, https://www.ncbi.nlm.nih.gov/pubmed/15746479
epilepsy	C0014544	C0242708		Correlation (Disease-modifying antirheumatic drugs (DMARDs) -> rheumatoid arthritis (RA) -> risk of epilepsy)	1	1	Disease-modifying antirheumatic drugs (DMARDs) are a group of medications commonly used in people with rheumatoid arthritis.Parental rheumatoid arthritis and childhood epilepsy - A nationwide cohort study. ... Exposure to maternal RA was associated with an increased risk of childhood epilepsy, while exposure to paternal RA was not, which indicates that changes in the intrauterine environment may …	Feb 2019, Source: UpToDate, https://www.uptodate.com/contents/disease-modifying-antirheumatic-drugs-dmards-beyond-the-basics|2016, Source: Neurology., https://www.ncbi.nlm.nih.gov/pmc/articles/PMC5206999/
epilepsy	C0014544	C0262705	386342003	Correlation (skin-to-skin (STS) contact -> neurosteroids -> therapeutic potential in epilepsy)	0	1	Skin-to-skin contact after birth and the natural course of neurosteroid levels in healthy term newborns. ... Ongoing studies may better characterize the role of neurosteroids and the influence of STS in more critically ill and premature neonates. [Note: skin-to-skin (STS) contact is also known as Kangaroo Care]Neurosteroids such as allopregnanolone are positive allosteric modulators of GABA-A rec…	2017, Source: J Perinatol., https://www.ncbi.nlm.nih.gov/pubmed/28102853/|2010, Source: Prog Brain Res., https://www.ncbi.nlm.nih.gov/pubmed/21094889			Potential Tx (under research and development)
epilepsy	C0014544	C0279030		Tx with unwanted or adverse effects (i.e. non-therapeutic)	1	1	Seizures are reported as an uncommon side effect of interferon therapy. ... Seizures occur infrequently in patients receiving PEG-IFN&alpha;-2b plus ribavirin, and appear to be associated with other risk factors including antidepressant use.	2011, Source: J Clin Gastroenterol., https://www.ncbi.nlm.nih.gov/pubmed/20930643
epilepsy	C0014544	C0360118	349864001	Tx with therapeutic effect	1	1	Acute treatment of seizure: ... Intravenous lorazepam is the most commonly used initial therapy. Alternatively, rectal diazepam can be used if there is no intravenous access.	Oct 2018, Source: BMJ Best Practice, http://bestpractice.bmj.com/topics/en-gb/543
epilepsy	C0014544	C0377265	116076009|387000003	Tx with therapeutic effect	1	1	In the case of an unconfirmed epilepsy syndrome, a broad-spectrum anticonvulsant is warranted: for example, valproic acid, lamotrigine, topiramate, zonisamide, and levetiracetam. These medications have been shown to be effective across multiple types of epilepsy.	Oct 2018, Source: BMJ Best Practice, http://bestpractice.bmj.com/topics/en-gb/543	UMLS Metathesaurus: MRREL 2019AA
epilepsy	C0014544	C0378126		Tx ingredient	1	1	The endocannabinoid system plays a central role in retrograde synaptic communication, and controls both glutamatergic and GABAergic transmission via type 1 cannabinoid receptors (CB1). Both in sclerotic human hippocampi and in the chronic phase of pilocarpine-induced epilepsy in mice with sclerosis, CB1 receptor-positive interneuron somata were preserved both in the dentate gyrus and in the CA1 a…	2011, Source: Epilepsia, https://www.ncbi.nlm.nih.gov/pmc/articles/PMC2909018/
epilepsy	C0014544	C0452260	6397004	Potential Tx (under research and development)	0	1	Even strength training (climbing series with progressively heavier load) improved seizure frequency. ... Although these studies reveal important data, they cannot be translated readily to humans.	2015, Source: Seizure, https://doi.org/10.1016/j.seizure.2014.09.015			Correlation
epilepsy	C0014544	C0525410		Tx ingredient	1	1	The G1249A variant of the multidrug resistance-associated protein 2 (ABCC2) gene may be associated with the development of antiepileptic drug (AED) resistance. [Note: G1249A variant of the multidrug resistance-associated protein 2 (ABCC2)]	2014, Source: Genet Test Mol Biomarkers, https://www.ncbi.nlm.nih.gov/pmc/articles/PMC3926164/
epilepsy	C0014544	C0597329	311846002	Correlation (Pyrethroids -> epilepsy)	1	1	Pyrethrin and pyrethroids have quick action against insects, low toxicity, repellent properties, and virtually no insect immunity. The very low potential for toxicity in human being is due to its rapid metabolism into non-toxic metabolites following ingestion or exposure. Fewer than 10 deaths have been reported from the ingestion or occupational exposure of pyrethroids. We describe a case of deli…	2013, Source: Indian J Crit Care Med, https://www.ncbi.nlm.nih.gov/pmc/articles/PMC3752865/|2013, Source: Clinical Toxicology, https://doi.org/10.3109/15563650.2013.824581
epilepsy	C0014544	C0657912	415159003|415160008	Tx with therapeutic effect	1	1	Drug-resistant focal epilepsy: Meta-analysis has shown that carbamazepine, eslicarbazepine, gabapentin, lacosamide, lamotrigine, levetiracetam, oxcarbazepine, perampanel, pregabalin, topiramate and zonisamide are all effective in the adjunctive treatment of focal epilepsy.	2018, Source: SIGN (Scottish Intercollegiate Guidelines Network) Diagnosis and management of epilepsy in adults, https://www.sign.ac.uk/sign-143-diagnosis-and-management-of-epilepsy-in-adults.html
epilepsy	C0014544	C0677554	257741005	Correlation (Moyamoya disease (MMD) -> direct bypass -> postoperative epilepsy)	1	1	MMD patients have unstable intracranial artery hemodynamics and a poor blood flow reserve; therefore, during the direct bypass of superficial temporal artery (STA)-middle cerebral artery (MCA) anastomosis, perioperative risk factors and anesthesia can affect the hemodynamics of these patients. ... Postoperative epilepsy: The incidence of postoperative epilepsy is not low after MMD direct bypass. …	2016, Source: Int J Med Sci., https://www.ncbi.nlm.nih.gov/pmc/articles/PMC4974906/
epilepsy	C0014544	C0765273	116346006|387023000	Potential Tx (under research and development)	1	1	Bexarotene reduces network excitability in models of Alzheimer&#39;s disease and epilepsy. ... We find that oral treatment with bexarotene over 1 week acutely reduced spike discharges in both models and seizures in the Kv1.1 null mouse model without major alterations in the background frequency of brain rhythms.	2014, Source: Neurobiol Aging., https://www.ncbi.nlm.nih.gov/pubmed/24767949
epilepsy	C0014544	C0886883	5641004	Tx with therapeutic effect	1	1	Divalproex Sodium is a stable coordination compound comprised of sodium valproate and valproic acid with anticonvulsant and antiepileptic activities.	Nov 2018, Source: PubChem, https://pubchem.ncbi.nlm.nih.gov/compound/divalproex_sodium	UMLS Metathesaurus: MRREL 2019AA
epilepsy	C0014544	C0949307	431510009	Tx with unwanted or adverse effects (i.e. non-therapeutic)	1	1	Warning: Ingestion of formaldehyde may result in sudden onset of seizures or loss of consciousness. [Note: Formaldehyde is also known as Formalin; Methanal; Formol; Methylene oxide; Paraformaldehyde]	Nov 2018, Source: PubChem, https://pubchem.ncbi.nlm.nih.gov/compound/712
epilepsy	C0014544	C1254351		General medical term	0	1
epilepsy	C0014544	C1268551	129473008|373570003	Tx with unwanted or adverse effects (i.e. non-therapeutic)	1	1	Echinocandins and triazoles were proven to be effective antifungal drugs against invasive fungal infections (IFI), which may cause significant morbidity and mortality in immunocompromised patients. ... There were three echinocandins-related serious AEs reported by three included trials, two occurred in the anidulafungin arm, including atrial fibrillation and seizures, and the other was disseminat…	2015, Source: Eur J Clin Microbiol Infect Dis., https://www.ncbi.nlm.nih.gov/pmc/articles/PMC4365286/
epilepsy	C0014544	C1276996	358924003|372648004	Correlation (Genetically epilepsy-prone rats (GEPRs) -> chronic treatment with some atypical antipsychotics enhances seizure susceptibility in GEPRs)	1	1	Genetically epilepsy-prone rats (GEPRs) represent an established animal model to study the pathophysiology of seizures and to screen potential new antiepileptic drugs. ... Our results demonstrate that chronic treatment with some atypical antipsychotics enhances seizure susceptibility in GEPRs and that such increased seizure susceptibility is long-lasting after drug withdrawal, indicating that APs…	2015, Source: Neurotherapeutics, https://www.ncbi.nlm.nih.gov/pmc/articles/PMC4322085/
epilepsy	C0014544	C1293122	122464004|129351000	Tx with unwanted or adverse effects (i.e. non-therapeutic)	1	1	Biomechanical Evaluation of an Injectable Calcium Phosphate Cement for Vertebroplasty. ... Complications of vertebroplasty can include myocardial events, seizures, cement extravasation into surrounding tissue, and complications derived from anesthesia.Between February 2002 and February 2011, 372 patients were treated with cement augmentation procedures of the spine. ... In 206 patients, the fract…	2002, Source: Spine, https://journals.lww.com/spinejournal/Fulltext/2002/06150/Biomechanical_Evaluation_of_an_Injectable_Calcium.10.aspx|2012, Source: Orthop Rev (Pavia), https://www.ncbi.nlm.nih.gov/pmc/articles/PMC3395994/
epilepsy	C0014544	C1436808		Tx ingredient	1	1	Functional Mu Opioid Receptor Polymorphism (OPRM1 A118G) Associated With Heroin Use Outcomes in Caucasian Males: A Pilot Study. ... 118G carriers reported experiencing more heroin use consequences indicative of greater psychosocial dysfunction and possible health problems (e.g., &#39;seizure/fits&#39;, &#39;high at work&#39;, &#39;overdose&#39;), which may complicate and prolong treatment (i.e., …	2015, Source: Am J Addict., https://www.ncbi.nlm.nih.gov/pmc/articles/PMC5541380/
epilepsy	C0014544	C1511484		Tx with therapeutic effect	1	1	Although antiepileptic drugs are of great significance in postoperative consolidation therapy and reducing the recurrence of epilepsy, there are no clear standards for the perioperative treatment of drug-resistant epilepsy.	2018, Source: Curr Neuropharmacol., https://www.ncbi.nlm.nih.gov/pmc/articles/PMC5771378/
epilepsy	C0014544	C1515884		Tx with uncertain therapeutic effect	1	1	Available RCTs are small, heterogeneous and have high risk of bias. The current evidence does not support acupuncture for treating epilepsy.	2014, Source: Cochrane Database Syst Rev., https://www.ncbi.nlm.nih.gov/pubmed/24801225
epilepsy	C0014544	C1522449	108290001|53438000	Tx with therapeutic effect	1	1	In the recent years, the non-invasive radiation therapy has been applied for the control of epilepsy. By focusing on the ionizing radiation targeted to the deep lesions, this method can avoid the damage to the surrounding tissue.	2018, Source: Curr Neuropharmacol., https://www.ncbi.nlm.nih.gov/pmc/articles/PMC5771378/
epilepsy	C0014544	C1619629	417910004|419985007	Tx with unwanted or adverse effects (i.e. non-therapeutic)	1	1	Deferasirox is an oral iron chelating agent used to treat chronic iron overload. ... Antidote and Emergency Treatment: Anticipate seizures and treat if necessary	2018, Source: PubChem, https://pubchem.ncbi.nlm.nih.gov/compound/Deferasirox
epilepsy	C0014544	C1708063	708255002	General medical term	1	1
epilepsy	C0014544	C1831796	443764004|443763005	Tx with unwanted or adverse effects (i.e. non-therapeutic)	1	1	Pazopanib for the first line treatment of patients with advanced and/or metastatic renal cell carcinoma... Adverse events reported by comparator studies but not data extracted by the manufacturer: Grand mal epilepsy/tremor	2010, Source: NICE, https://www.nice.org.uk/guidance/ta215/documents/renal-cell-carcinoma-first-line-metastatic-pazopanib-evidence-review-group-report2
epilepsy	C0014544	C1875648		Tx with unwanted or adverse effects (i.e. non-therapeutic)	1	1	Phenytoin: should be used cautiously if there is suspicion of generalised-onset epilepsy syndrome. ... In particular, phenobarbital causes a level of adverse events and undesirable side effects, and should be avoided in almost all cases.	Oct 2018, Source: BMJ Best Practice, http://bestpractice.bmj.com/topics/en-gb/543
[truncated: 369 more rows]

## Sheet: Q4 304 search queries
n4 info	Target = x	z1	Short Form z1	Freq. counts z1	Rank CBOW z1	Rank Skip-gram z1	UMLS CUI z1	z2	Short Form z2	Freq. counts z2	Rank CBOW z2	Rank Skip-gram z2	UMLS CUI z2	Model	n1	n2	n3	n4	Observer O1: n4	Observer O2: n4
[truncated: 304 more rows]
